# Supplementary material for: catena-Poly[[[aqua­(1,10-phenanthroline-κ2 N,N′)cadmium(II)]-μ-pyridine-2,3-dicarboxyl­ato-κ4 N,O 2:O 3,O 3′] dihydrate]
Source: Acta Crystallogr Sect E Struct Rep Online. 2008 Nov 20;64(Pt 12):m1554–5. doi: 10.1107/S1600536808037203 (PMC2959933; doi:10.1107/S1600536808037203)
Supplement: Supplementary file 1 [file e-64-m1554-sup1.cif]

##############################################################################
###                                                                        ###
###        Electronic paper (Acta Crystallographica Section E)             ###
###                                                                        ###
##############################################################################
#                                                                            #
# This CIF contains the data in a paper accepted for publication in Acta     #
# Crystallographica Section E. It conforms to the requirements of Notes      #
# for Authors for Section E, and has been peer reviewed under the auspices   #
# of the IUCr Commission on Journals.                                        #
#                                                                            #
# Full details of the Crystallographic Information File format               #
# are given in the paper "The Crystallographic Information File (CIF):       #
# a New Standard Archive File for Crystallography" by S. R. Hall, F. H.      #
# Allen and I. D. Brown [Acta Cryst. (1991), A47, 655-685].                  #
#                                                                            #
# The current version of the core CIF dictionary is obtainable from          #
# ftp://ftp.iucr.org/pub/cif_core.dic. The current version number is 2.4.    #
#                                                                            #
# Software is freely available for graphical display of the structure(s) in  #
# this CIF.  For information consult the CIF home page http://www.iucr.org/  #
# cif/home.html                                                              #
#                                                                            #
# This file may be used for bona fide research purposes within the           #
# scientific community so long as proper attribution is given to the journal # 
# article from which it was obtained.                                        #
#                                                                            #
##############################################################################
                                             
data_I
_audit_creation_method     SHELXL-97
_chemical_name_systematic
;
<i>catena</i>-Poly[[[aqua(1,10-phenanthroline-
\k^2^<i>N</i>,<i>N</i>')cadmium(II)]-\m-pyridine-2,3-dicarboxylato-
\k^4^N,<i>O</i>^2^:<i>O</i>^3^,<i>O</i>^3'^] dihydrate]
;
_chemical_name_common     ?
_chemical_formula_moiety     'C19 H13 Cd N3 O5, 2(H2 O)'
_chemical_formula_sum     'C19 H17 Cd N3 O7'
_chemical_formula_iupac     '[Cd (C7 H3 N O4) (C12 H8 N2) (H2 O)], 2H2 O'
_chemical_formula_weight     511.76
_chemical_melting_point     ?
_symmetry_cell_setting     Triclinic
_symmetry_space_group_name_H-M     'P -1'
_symmetry_space_group_name_Hall     '-P 1'
loop_
    _symmetry_equiv_pos_as_xyz
    'x, y, z'
    '-x, -y, -z'
_cell_length_a     7.8154(5)
_cell_length_b     10.5854(7)
_cell_length_c     13.0681(8)
_cell_angle_alpha     70.9340(10)
_cell_angle_beta     77.9400(10)
_cell_angle_gamma     68.6980(10)
_cell_volume     946.98(10)
_cell_formula_units_Z     2
_cell_measurement_reflns_used     4951
_cell_measurement_theta_min     2.32
_cell_measurement_theta_max     29.59
_cell_measurement_temperature     293(2)
_exptl_crystal_description     rod-like
_exptl_crystal_colour     colorless
_exptl_crystal_size_max     0.40
_exptl_crystal_size_mid     0.16
_exptl_crystal_size_min     0.15
_exptl_crystal_density_diffrn     1.795
_exptl_crystal_density_meas     ?
_exptl_crystal_density_method     'not measured'
_exptl_crystal_F_000     512
_exptl_absorpt_coefficient_mu     1.203
_exptl_absorpt_correction_type     multi-scan
_exptl_absorpt_process_details     '(SADABS; Sheldrick, 1996)'
_exptl_absorpt_correction_T_min     0.6447
_exptl_absorpt_correction_T_max     0.8402
_exptl_special_details
;
Elemental analysis. Cacld. for C~19~H~17~CdN~3~O~7~: C, 44.55; H, 3.35; N, 8.21;
Found: C, 44.05; H, 3.44; N, 8.53.
;
_diffrn_ambient_temperature     293(2)
_diffrn_radiation_type     MoK\a
_diffrn_radiation_wavelength     0.71073
_diffrn_radiation_source     'fine-focus sealed tube'
_diffrn_radiation_monochromator     graphite
_diffrn_measurement_device_type     'Bruker SMART CCD area-detector'
_diffrn_measurement_method     '\f and \w'
_diffrn_detector_area_resol_mean     ?
_diffrn_reflns_number     6124
_diffrn_reflns_av_R_equivalents     0.0120
_diffrn_reflns_av_sigmaI/netI     0.0222
_diffrn_reflns_theta_min     2.92
_diffrn_reflns_theta_max     27.50
_diffrn_reflns_theta_full     27.50
_diffrn_measured_fraction_theta_max     0.967
_diffrn_measured_fraction_theta_full     0.967
_diffrn_reflns_limit_h_min     -10
_diffrn_reflns_limit_h_max     10
_diffrn_reflns_limit_k_min     -13
_diffrn_reflns_limit_k_max     13
_diffrn_reflns_limit_l_min     -16
_diffrn_reflns_limit_l_max     14
_diffrn_standards_number     ?
_diffrn_standards_interval_count     0
_diffrn_standards_interval_time     ?
_diffrn_standards_decay_%     ?
_refine_special_details
;
Refinement of <i>F</i>^2^ against ALL reflections. The weighted <i>R</i>-factor
<i>wR</i> and goodness of fit <i>S</i> are based on <i>F</i>^2^, conventional
<i>R</i>-factors <i>R</i> are based on <i>F</i>, with <i>F</i> set to zero for
negative <i>F</i>^2^. The threshold expression of <i>F</i>^2^ >
\s(<i>F</i>^2^) is used only for calculating <i>R</i>-factors(gt) <i>etc</i>.
and is not relevant to the choice of reflections for refinement.
<i>R</i>-factors based on <i>F</i>^2^ are statistically about twice as large
as those based on <i>F</i>, and <i>R</i>- factors based on ALL data will be
even larger.
;
_reflns_number_total     4194
_reflns_number_gt     3979
_reflns_threshold_expression     I>2\s(I)
_refine_ls_structure_factor_coef     Fsqd
_refine_ls_matrix_type     full
_refine_ls_R_factor_all     0.0205
_refine_ls_R_factor_gt     0.0192
_refine_ls_wR_factor_gt     0.0474
_refine_ls_wR_factor_ref     0.0480
_refine_ls_goodness_of_fit_ref     1.075
_refine_ls_restrained_S_all     1.074
_refine_ls_number_reflns     4194
_refine_ls_number_parameters     272
_refine_ls_number_restraints     8
_refine_ls_hydrogen_treatment     constr
_refine_ls_weighting_scheme     calc
_refine_ls_weighting_details
         'calc w=1/[\s^2^(Fo^2^)+(0.0181P)^2^+0.4298P] where P=(Fo^2^+2Fc^2^)/3'
_atom_sites_solution_hydrogens     geom
_atom_sites_solution_primary     direct
_atom_sites_solution_secondary     difmap
_refine_ls_shift/su_max     0.001
_refine_ls_shift/su_mean     0.000
_refine_diff_density_max     0.284
_refine_diff_density_min     -0.265
_refine_ls_extinction_method     'SHELXL97 (Sheldrick, 2008)'
_refine_ls_extinction_coef     0.0051(5)
_refine_ls_extinction_expression
                                  'Fc^*^=kFc[1+0.001xFc^2^\l^3^/sin(2\q)]^-1/4^'
loop_
    _atom_type_symbol
    _atom_type_description
    _atom_type_scat_dispersion_real
    _atom_type_scat_dispersion_imag
    _atom_type_scat_source
    'C' 'C' 0.0033 0.0016
                         'International Tables Vol C Tables 4.2.6.8 and 6.1.1.4'
    'H' 'H' 0.0000 0.0000
                         'International Tables Vol C Tables 4.2.6.8 and 6.1.1.4'
    'N' 'N' 0.0061 0.0033
                         'International Tables Vol C Tables 4.2.6.8 and 6.1.1.4'
    'O' 'O' 0.0106 0.0060
                         'International Tables Vol C Tables 4.2.6.8 and 6.1.1.4'
    'Cd' 'Cd' -0.8075 1.2024
                         'International Tables Vol C Tables 4.2.6.8 and 6.1.1.4'
_computing_data_collection     'SMART (Bruker, 2001)'
_computing_cell_refinement     'SMART (Bruker, 2001)'
_computing_data_reduction     'SAINT (Bruker, 2001)'
_computing_structure_solution     'SHELXS97 (Sheldrick, 2008)'
_computing_structure_refinement     'SHELXL97 (Sheldrick, 2008)'
_computing_molecular_graphics
          'ORTEP-3 for Windows (Farrugia, 1997) and DIAMOND (Brandenburg, 1999)'
_computing_publication_material     'SHELXTL (Sheldrick, 2008)'
loop_
    _atom_site_type_symbol
    _atom_site_label
    _atom_site_fract_x
    _atom_site_fract_y
    _atom_site_fract_z
    _atom_site_U_iso_or_equiv
    _atom_site_adp_type
    _atom_site_calc_flag
    _atom_site_refinement_flags
    _atom_site_occupancy
    _atom_site_disorder_assembly
    _atom_site_disorder_group
    Cd Cd1 0.351199(16) 0.150242(13) 0.791379(10) 0.02558(5) Uani d . 1 . .
    O O1 0.03910(18) 0.25289(13) 0.83701(12) 0.0341(3) Uani d . 1 . .
    O O1W 0.3973(2) 0.23034(15) 0.92673(11) 0.0386(3) Uani d D 1 . .
    H H1W1 0.3765 0.1750 0.9897 0.046 Uiso d RD 1 . .
    H H2W1 0.5091 0.2167 0.9178 0.046 Uiso d RD 1 . .
    O O2 -0.23661(17) 0.22382(14) 0.87797(12) 0.0347(3) Uani d . 1 . .
    O O3 -0.39081(19) -0.04132(16) 0.87081(13) 0.0444(4) Uani d . 1 . .
    O O4 -0.3121(2) 0.10668(15) 0.72263(12) 0.0431(3) Uani d . 1 . .
    N N1 0.2029(2) -0.02383(15) 0.85619(12) 0.0271(3) Uani d . 1 . .
    N N2 0.2943(2) 0.15794(18) 0.61441(14) 0.0370(4) Uani d . 1 . .
    N N3 0.3212(2) 0.37684(16) 0.67259(13) 0.0325(3) Uani d . 1 . .
    C C1 0.0212(2) 0.03040(17) 0.84658(13) 0.0228(3) Uani d . 1 . .
    C C2 -0.0784(2) -0.04976(17) 0.83637(13) 0.0242(3) Uani d . 1 . .
    C C3 0.0120(3) -0.19266(19) 0.84791(15) 0.0311(4) Uani d . 1 . .
    H H3 -0.0519 -0.2500 0.8448 0.037 Uiso calc R 1 . .
    C C4 0.1965(3) -0.24943(19) 0.86391(16) 0.0336(4) Uani d . 1 . .
    H H4 0.2575 -0.3455 0.8740 0.040 Uiso calc R 1 . .
    C C5 0.2886(3) -0.16083(19) 0.86460(16) 0.0319(4) Uani d . 1 . .
    H H5 0.4147 -0.1976 0.8711 0.038 Uiso calc R 1 . .
    C C6 -0.0676(2) 0.18204(17) 0.85371(13) 0.0240(3) Uani d . 1 . .
    C C7 -0.2739(2) 0.01160(19) 0.80796(15) 0.0286(4) Uani d . 1 . .
    C C8 0.2799(4) 0.0538(3) 0.5853(2) 0.0539(6) Uani d . 1 . .
    H H8 0.2953 -0.0333 0.6367 0.065 Uiso calc R 1 . .
    C C9 0.2429(4) 0.0683(4) 0.4814(2) 0.0711(8) Uani d . 1 . .
    H H9 0.2360 -0.0079 0.4638 0.085 Uiso calc R 1 . .
    C C10 0.2171(4) 0.1952(4) 0.4069(2) 0.0715(9) Uani d . 1 . .
    H H10 0.1922 0.2067 0.3373 0.086 Uiso calc R 1 . .
    C C11 0.2277(3) 0.3097(3) 0.43373(18) 0.0540(6) Uani d . 1 . .
    C C12 0.2682(3) 0.2858(2) 0.54009(15) 0.0371(4) Uani d . 1 . .
    C C13 0.2814(3) 0.4003(2) 0.57072(15) 0.0353(4) Uani d . 1 . .
    C C14 0.2530(3) 0.5338(2) 0.49409(18) 0.0483(6) Uani d . 1 . .
    C C15 0.2690(4) 0.6423(2) 0.5264(2) 0.0581(7) Uani d . 1 . .
    H H15 0.2527 0.7313 0.4776 0.070 Uiso calc R 1 . .
    C C16 0.3084(4) 0.6176(2) 0.6286(2) 0.0572(7) Uani d . 1 . .
    H H16 0.3187 0.6892 0.6509 0.069 Uiso calc R 1 . .
    C C17 0.3331(3) 0.4828(2) 0.70002(19) 0.0446(5) Uani d . 1 . .
    H H17 0.3592 0.4667 0.7703 0.054 Uiso calc R 1 . .
    C C18 0.1968(4) 0.4480(4) 0.3597(2) 0.0708(9) Uani d . 1 . .
    H H18 0.1669 0.4643 0.2903 0.085 Uiso calc R 1 . .
    C C19 0.2102(4) 0.5535(4) 0.3882(2) 0.0674(8) Uani d . 1 . .
    H H19 0.1912 0.6418 0.3380 0.081 Uiso calc R 1 . .
    O O2W 0.3981(2) 0.49790(17) 0.09955(14) 0.0559(4) Uani d D 1 . .
    H H2W2 0.3059 0.4845 0.0842 0.067 Uiso d PRD 0.50 . .
    H H1W2 0.3589 0.5781 0.1080 0.067 Uiso d RD 1 . .
    H H3W2 0.4562 0.5171 0.0376 0.067 Uiso d PRD 0.50 . .
    O O3W 0.0437(3) 0.49496(17) 0.09995(15) 0.0593(5) Uani d D 1 . .
    H H1W3 -0.0028 0.5736 0.1119 0.071 Uiso d RD 1 . .
    H H2W3 -0.0031 0.4996 0.0465 0.071 Uiso d PRD 0.50 . .
    H H3W3 0.1599 0.4814 0.0833 0.071 Uiso d PRD 0.50 . .
loop_
    _atom_site_aniso_label
    _atom_site_aniso_U_11
    _atom_site_aniso_U_22
    _atom_site_aniso_U_33
    _atom_site_aniso_U_12
    _atom_site_aniso_U_13
    _atom_site_aniso_U_23
    Cd1 0.02151(8) 0.02702(8) 0.02817(8) -0.00974(5) -0.00549(5) -0.00348(5)
    O1 0.0248(7) 0.0268(6) 0.0536(8) -0.0105(5) -0.0005(6) -0.0146(6)
    O1W 0.0330(7) 0.0508(8) 0.0362(7) -0.0193(6) -0.0036(6) -0.0105(6)
    O2 0.0216(7) 0.0326(7) 0.0505(8) -0.0084(5) 0.0026(6) -0.0164(6)
    O3 0.0263(7) 0.0505(9) 0.0554(9) -0.0196(7) -0.0050(6) -0.0044(7)
    O4 0.0384(8) 0.0416(8) 0.0443(8) -0.0102(7) -0.0183(6) 0.0002(6)
    N1 0.0205(7) 0.0260(7) 0.0348(8) -0.0076(6) -0.0066(6) -0.0058(6)
    N2 0.0356(9) 0.0441(9) 0.0339(9) -0.0136(7) -0.0041(7) -0.0127(7)
    N3 0.0307(8) 0.0316(8) 0.0301(8) -0.0100(7) 0.0001(6) -0.0041(6)
    C1 0.0217(8) 0.0235(8) 0.0225(8) -0.0084(6) -0.0024(6) -0.0037(6)
    C2 0.0229(8) 0.0242(8) 0.0252(8) -0.0087(7) -0.0041(6) -0.0040(6)
    C3 0.0324(10) 0.0255(8) 0.0387(10) -0.0129(7) -0.0085(8) -0.0057(7)
    C4 0.0336(10) 0.0225(8) 0.0405(10) -0.0038(7) -0.0093(8) -0.0058(7)
    C5 0.0233(9) 0.0284(9) 0.0404(10) -0.0038(7) -0.0097(7) -0.0057(8)
    C6 0.0240(8) 0.0245(8) 0.0243(8) -0.0090(7) -0.0039(6) -0.0053(6)
    C7 0.0241(9) 0.0285(9) 0.0380(10) -0.0088(7) -0.0069(7) -0.0126(7)
    C8 0.0603(16) 0.0619(15) 0.0513(14) -0.0235(13) -0.0057(11) -0.0264(12)
    C9 0.078(2) 0.097(2) 0.0637(18) -0.0357(18) -0.0071(15) -0.0462(18)
    C10 0.0657(18) 0.123(3) 0.0417(14) -0.0371(18) -0.0068(13) -0.0351(17)
    C11 0.0397(13) 0.0903(19) 0.0300(11) -0.0203(12) -0.0050(9) -0.0136(12)
    C12 0.0250(9) 0.0547(12) 0.0268(9) -0.0103(9) -0.0025(7) -0.0077(8)
    C13 0.0230(9) 0.0405(10) 0.0294(9) -0.0057(8) 0.0011(7) -0.0003(8)
    C14 0.0336(11) 0.0488(13) 0.0380(11) -0.0065(10) 0.0012(9) 0.0092(9)
    C15 0.0528(15) 0.0359(12) 0.0580(15) -0.0093(11) 0.0093(12) 0.0082(10)
    C16 0.0682(17) 0.0346(11) 0.0593(15) -0.0195(11) 0.0141(13) -0.0098(11)
    C17 0.0519(14) 0.0382(11) 0.0418(12) -0.0191(10) 0.0054(10) -0.0093(9)
    C18 0.0593(17) 0.111(3) 0.0266(11) -0.0262(17) -0.0137(11) 0.0059(14)
    C19 0.0535(16) 0.080(2) 0.0391(13) -0.0158(14) -0.0086(11) 0.0176(13)
    O2W 0.0545(10) 0.0439(9) 0.0604(11) -0.0030(8) -0.0024(8) -0.0191(8)
    O3W 0.0714(12) 0.0408(9) 0.0740(12) -0.0219(8) -0.0031(10) -0.0247(8)
_geom_special_details
;
All e.s.d.'s (except the e.s.d. in the dihedral angle between two l.s. planes)
are estimated using the full covariance matrix. The cell e.s.d.'s are taken
into account individually in the estimation of e.s.d.'s in distances, angles
and torsion angles; correlations between e.s.d.'s in cell parameters are only
used when they are defined by crystal symmetry. An approximate (isotropic)
treatment of cell e.s.d.'s is used for estimating e.s.d.'s involving l.s.
planes.
;
loop_
    _geom_bond_atom_site_label_1
    _geom_bond_atom_site_label_2
    _geom_bond_site_symmetry_2
    _geom_bond_distance
    _geom_bond_publ_flag
    Cd1 O1 . 2.3185(13) ?
    Cd1 O1W . 2.3336(14) ?
    Cd1 N3 . 2.3513(15) ?
    Cd1 N1 . 2.3616(14) ?
    Cd1 O3 1_655 2.4049(15) ?
    Cd1 N2 . 2.4151(16) ?
    Cd1 O4 1_655 2.5189(16) ?
    O1 C6 . 1.256(2) ?
    O1W H1W1 . 0.8630 ?
    O1W H2W1 . 0.8216 ?
    O2 C6 . 1.238(2) ?
    O3 C7 . 1.257(2) ?
    O3 Cd1 1_455 2.4049(15) ?
    O4 C7 . 1.238(2) ?
    O4 Cd1 1_455 2.5189(16) ?
    N1 C5 . 1.336(2) ?
    N1 C1 . 1.341(2) ?
    N2 C8 . 1.324(3) ?
    N2 C12 . 1.356(3) ?
    N3 C17 . 1.322(3) ?
    N3 C13 . 1.353(3) ?
    C1 C2 . 1.393(2) ?
    C1 C6 . 1.526(2) ?
    C2 C3 . 1.389(2) ?
    C2 C7 . 1.501(2) ?
    C3 C4 . 1.377(3) ?
    C3 H3 . 0.9300 ?
    C4 C5 . 1.377(3) ?
    C4 H4 . 0.9300 ?
    C5 H5 . 0.9300 ?
    C8 C9 . 1.395(4) ?
    C8 H8 . 0.9300 ?
    C9 C10 . 1.351(5) ?
    C9 H9 . 0.9300 ?
    C10 C11 . 1.400(4) ?
    C10 H10 . 0.9300 ?
    C11 C12 . 1.411(3) ?
    C11 C18 . 1.433(4) ?
    C12 C13 . 1.437(3) ?
    C13 C14 . 1.410(3) ?
    C14 C15 . 1.399(4) ?
    C14 C19 . 1.422(4) ?
    C15 C16 . 1.353(4) ?
    C15 H15 . 0.9300 ?
    C16 C17 . 1.396(3) ?
    C16 H16 . 0.9300 ?
    C17 H17 . 0.9300 ?
    C18 C19 . 1.331(5) ?
    C18 H18 . 0.9300 ?
    C19 H19 . 0.9300 ?
    O2W H2W2 . 0.8556 ?
    O2W H1W2 . 0.8277 ?
    O2W H3W2 . 0.8415 ?
    O3W H1W3 . 0.8306 ?
    O3W H2W3 . 0.8344 ?
    O3W H3W3 . 0.8577 ?
loop_
    _geom_angle_atom_site_label_1
    _geom_angle_atom_site_label_2
    _geom_angle_atom_site_label_3
    _geom_angle_site_symmetry_1
    _geom_angle_site_symmetry_3
    _geom_angle
    _geom_angle_publ_flag
    O1 Cd1 O1W . . 85.50(5) ?
    O1 Cd1 N3 . . 82.48(5) ?
    O1W Cd1 N3 . . 87.94(5) ?
    O1 Cd1 N1 . . 70.02(5) ?
    O1W Cd1 N1 . . 114.38(5) ?
    N3 Cd1 N1 . . 142.12(5) ?
    O1 Cd1 O3 . 1_655 139.09(5) ?
    O1W Cd1 O3 . 1_655 78.30(5) ?
    N3 Cd1 O3 . 1_655 133.35(5) ?
    N1 Cd1 O3 . 1_655 82.89(5) ?
    O1 Cd1 N2 . . 91.39(5) ?
    O1W Cd1 N2 . . 158.39(6) ?
    N3 Cd1 N2 . . 70.46(6) ?
    N1 Cd1 N2 . . 84.31(6) ?
    O3 Cd1 N2 1_655 . 116.44(6) ?
    O1 Cd1 O4 . 1_655 164.61(5) ?
    O1W Cd1 O4 . 1_655 88.95(5) ?
    N3 Cd1 O4 . 1_655 82.98(5) ?
    N1 Cd1 O4 . 1_655 125.23(5) ?
    O3 Cd1 O4 1_655 1_655 52.80(5) ?
    N2 Cd1 O4 . 1_655 88.50(5) ?
    C6 O1 Cd1 . . 118.77(11) ?
    Cd1 O1W H1W1 . . 109.3 ?
    Cd1 O1W H2W1 . . 103.1 ?
    H1W1 O1W H2W1 . . 105.8 ?
    C7 O3 Cd1 . 1_455 93.36(11) ?
    C7 O4 Cd1 . 1_455 88.54(12) ?
    C5 N1 C1 . . 119.41(15) ?
    C5 N1 Cd1 . . 124.26(12) ?
    C1 N1 Cd1 . . 112.35(11) ?
    C8 N2 C12 . . 118.31(19) ?
    C8 N2 Cd1 . . 127.04(16) ?
    C12 N2 Cd1 . . 114.59(13) ?
    C17 N3 C13 . . 118.51(18) ?
    C17 N3 Cd1 . . 124.53(14) ?
    C13 N3 Cd1 . . 116.90(13) ?
    N1 C1 C2 . . 121.67(15) ?
    N1 C1 C6 . . 115.02(14) ?
    C2 C1 C6 . . 123.23(15) ?
    C3 C2 C1 . . 117.80(16) ?
    C3 C2 C7 . . 118.66(15) ?
    C1 C2 C7 . . 123.46(15) ?
    C4 C3 C2 . . 120.00(17) ?
    C4 C3 H3 . . 120.0 ?
    C2 C3 H3 . . 120.0 ?
    C3 C4 C5 . . 118.55(16) ?
    C3 C4 H4 . . 120.7 ?
    C5 C4 H4 . . 120.7 ?
    N1 C5 C4 . . 122.22(17) ?
    N1 C5 H5 . . 118.9 ?
    C4 C5 H5 . . 118.9 ?
    O2 C6 O1 . . 125.52(16) ?
    O2 C6 C1 . . 117.87(15) ?
    O1 C6 C1 . . 116.58(15) ?
    O4 C7 O3 . . 122.84(17) ?
    O4 C7 C2 . . 119.52(17) ?
    O3 C7 C2 . . 117.56(16) ?
    N2 C8 C9 . . 123.3(3) ?
    N2 C8 H8 . . 118.4 ?
    C9 C8 H8 . . 118.4 ?
    C10 C9 C8 . . 118.7(3) ?
    C10 C9 H9 . . 120.6 ?
    C8 C9 H9 . . 120.6 ?
    C9 C10 C11 . . 120.5(2) ?
    C9 C10 H10 . . 119.8 ?
    C11 C10 H10 . . 119.8 ?
    C10 C11 C12 . . 117.3(2) ?
    C10 C11 C18 . . 123.3(2) ?
    C12 C11 C18 . . 119.3(3) ?
    N2 C12 C11 . . 121.9(2) ?
    N2 C12 C13 . . 119.02(17) ?
    C11 C12 C13 . . 119.1(2) ?
    N3 C13 C14 . . 121.7(2) ?
    N3 C13 C12 . . 118.94(17) ?
    C14 C13 C12 . . 119.32(19) ?
    C15 C14 C13 . . 117.7(2) ?
    C15 C14 C19 . . 122.6(2) ?
    C13 C14 C19 . . 119.7(3) ?
    C16 C15 C14 . . 119.9(2) ?
    C16 C15 H15 . . 120.0 ?
    C14 C15 H15 . . 120.0 ?
    C15 C16 C17 . . 118.9(2) ?
    C15 C16 H16 . . 120.5 ?
    C17 C16 H16 . . 120.5 ?
    N3 C17 C16 . . 123.2(2) ?
    N3 C17 H17 . . 118.4 ?
    C16 C17 H17 . . 118.4 ?
    C19 C18 C11 . . 121.4(2) ?
    C19 C18 H18 . . 119.3 ?
    C11 C18 H18 . . 119.3 ?
    C18 C19 C14 . . 121.2(2) ?
    C18 C19 H19 . . 119.4 ?
    C14 C19 H19 . . 119.4 ?
    H2W2 O2W H1W2 . . 105.8 ?
    H2W2 O2W H3W2 . . 101.4 ?
    H1W2 O2W H3W2 . . 97.7 ?
    H1W3 O3W H2W3 . . 106.6 ?
    H1W3 O3W H3W3 . . 107.2 ?
    H2W3 O3W H3W3 . . 109.5 ?
loop_
    _geom_torsion_atom_site_label_1
    _geom_torsion_atom_site_label_2
    _geom_torsion_atom_site_label_3
    _geom_torsion_atom_site_label_4
    _geom_torsion_site_symmetry_1
    _geom_torsion_site_symmetry_2
    _geom_torsion_site_symmetry_3
    _geom_torsion_site_symmetry_4
    _geom_torsion
    _geom_torsion_publ_flag
    O1W Cd1 O1 C6 . . . . -131.03(14) ?
    N3 Cd1 O1 C6 . . . . 140.47(14) ?
    N1 Cd1 O1 C6 . . . . -13.05(13) ?
    O3 Cd1 O1 C6 1_655 . . . -64.70(16) ?
    N2 Cd1 O1 C6 . . . . 70.38(14) ?
    O4 Cd1 O1 C6 1_655 . . . 159.78(16) ?
    O1 Cd1 N1 C5 . . . . 179.92(16) ?
    O1W Cd1 N1 C5 . . . . -104.93(15) ?
    N3 Cd1 N1 C5 . . . . 133.86(14) ?
    O3 Cd1 N1 C5 1_655 . . . -31.25(15) ?
    N2 Cd1 N1 C5 . . . . 86.36(15) ?
    O4 Cd1 N1 C5 1_655 . . . 2.24(17) ?
    O1 Cd1 N1 C1 . . . . 22.61(11) ?
    O1W Cd1 N1 C1 . . . . 97.76(12) ?
    N3 Cd1 N1 C1 . . . . -23.44(17) ?
    O3 Cd1 N1 C1 1_655 . . . 171.45(13) ?
    N2 Cd1 N1 C1 . . . . -70.95(12) ?
    O4 Cd1 N1 C1 1_655 . . . -155.06(11) ?
    O1 Cd1 N2 C8 . . . . -98.04(19) ?
    O1W Cd1 N2 C8 . . . . -179.31(17) ?
    N3 Cd1 N2 C8 . . . . -179.6(2) ?
    N1 Cd1 N2 C8 . . . . -28.28(19) ?
    O3 Cd1 N2 C8 1_655 . . . 50.9(2) ?
    O4 Cd1 N2 C8 1_655 . . . 97.4(2) ?
    O1 Cd1 N2 C12 . . . . 79.33(14) ?
    O1W Cd1 N2 C12 . . . . -1.9(2) ?
    N3 Cd1 N2 C12 . . . . -2.19(13) ?
    N1 Cd1 N2 C12 . . . . 149.10(14) ?
    O3 Cd1 N2 C12 1_655 . . . -131.76(13) ?
    O4 Cd1 N2 C12 1_655 . . . -85.28(14) ?
    O1 Cd1 N3 C17 . . . . 85.52(17) ?
    O1W Cd1 N3 C17 . . . . -0.21(17) ?
    N1 Cd1 N3 C17 . . . . 128.57(16) ?
    O3 Cd1 N3 C17 1_655 . . . -71.96(19) ?
    N2 Cd1 N3 C17 . . . . 179.69(18) ?
    O4 Cd1 N3 C17 1_655 . . . -89.41(17) ?
    O1 Cd1 N3 C13 . . . . -91.62(13) ?
    O1W Cd1 N3 C13 . . . . -177.35(13) ?
    N1 Cd1 N3 C13 . . . . -48.57(17) ?
    O3 Cd1 N3 C13 1_655 . . . 110.90(14) ?
    N2 Cd1 N3 C13 . . . . 2.56(13) ?
    O4 Cd1 N3 C13 1_655 . . . 93.46(13) ?
    C5 N1 C1 C2 . . . . -5.2(3) ?
    Cd1 N1 C1 C2 . . . . 153.32(13) ?
    C5 N1 C1 C6 . . . . 171.73(16) ?
    Cd1 N1 C1 C6 . . . . -29.74(17) ?
    N1 C1 C2 C3 . . . . 6.6(3) ?
    C6 C1 C2 C3 . . . . -170.04(16) ?
    N1 C1 C2 C7 . . . . -170.04(16) ?
    C6 C1 C2 C7 . . . . 13.3(3) ?
    C1 C2 C3 C4 . . . . -2.9(3) ?
    C7 C2 C3 C4 . . . . 173.96(17) ?
    C2 C3 C4 C5 . . . . -2.0(3) ?
    C1 N1 C5 C4 . . . . -0.1(3) ?
    Cd1 N1 C5 C4 . . . . -155.90(15) ?
    C3 C4 C5 N1 . . . . 3.7(3) ?
    Cd1 O1 C6 O2 . . . . -179.59(14) ?
    Cd1 O1 C6 C1 . . . . 2.4(2) ?
    N1 C1 C6 O2 . . . . -158.83(16) ?
    C2 C1 C6 O2 . . . . 18.1(2) ?
    N1 C1 C6 O1 . . . . 19.4(2) ?
    C2 C1 C6 O1 . . . . -163.76(16) ?
    Cd1 O4 C7 O3 1_455 . . . 15.87(19) ?
    Cd1 O4 C7 C2 1_455 . . . -167.34(15) ?
    Cd1 O3 C7 O4 1_455 . . . -16.7(2) ?
    Cd1 O3 C7 C2 1_455 . . . 166.48(13) ?
    C3 C2 C7 O4 . . . . -119.5(2) ?
    C1 C2 C7 O4 . . . . 57.2(3) ?
    C3 C2 C7 O3 . . . . 57.5(2) ?
    C1 C2 C7 O3 . . . . -125.86(19) ?
    C12 N2 C8 C9 . . . . 1.3(4) ?
    Cd1 N2 C8 C9 . . . . 178.6(2) ?
    N2 C8 C9 C10 . . . . -1.2(4) ?
    C8 C9 C10 C11 . . . . 0.0(5) ?
    C9 C10 C11 C12 . . . . 0.8(4) ?
    C9 C10 C11 C18 . . . . -178.2(3) ?
    C8 N2 C12 C11 . . . . -0.4(3) ?
    Cd1 N2 C12 C11 . . . . -178.00(16) ?
    C8 N2 C12 C13 . . . . 179.3(2) ?
    Cd1 N2 C12 C13 . . . . 1.7(2) ?
    C10 C11 C12 N2 . . . . -0.6(3) ?
    C18 C11 C12 N2 . . . . 178.4(2) ?
    C10 C11 C12 C13 . . . . 179.6(2) ?
    C18 C11 C12 C13 . . . . -1.3(3) ?
    C17 N3 C13 C14 . . . . 0.1(3) ?
    Cd1 N3 C13 C14 . . . . 177.42(15) ?
    C17 N3 C13 C12 . . . . 179.96(18) ?
    Cd1 N3 C13 C12 . . . . -2.7(2) ?
    N2 C12 C13 N3 . . . . 0.6(3) ?
    C11 C12 C13 N3 . . . . -179.66(18) ?
    N2 C12 C13 C14 . . . . -179.52(18) ?
    C11 C12 C13 C14 . . . . 0.2(3) ?
    N3 C13 C14 C15 . . . . 0.6(3) ?
    C12 C13 C14 C15 . . . . -179.3(2) ?
    N3 C13 C14 C19 . . . . -179.6(2) ?
    C12 C13 C14 C19 . . . . 0.6(3) ?
    C13 C14 C15 C16 . . . . -0.8(4) ?
    C19 C14 C15 C16 . . . . 179.4(2) ?
    C14 C15 C16 C17 . . . . 0.3(4) ?
    C13 N3 C17 C16 . . . . -0.6(3) ?
    Cd1 N3 C17 C16 . . . . -177.74(18) ?
    C15 C16 C17 N3 . . . . 0.5(4) ?
    C10 C11 C18 C19 . . . . -179.3(3) ?
    C12 C11 C18 C19 . . . . 1.7(4) ?
    C11 C18 C19 C14 . . . . -1.0(4) ?
    C15 C14 C19 C18 . . . . 179.6(3) ?
    C13 C14 C19 C18 . . . . -0.2(4) ?
loop_
    _geom_hbond_atom_site_label_D
    _geom_hbond_atom_site_label_H
    _geom_hbond_atom_site_label_A
    _geom_hbond_site_symmetry_A
    _geom_hbond_distance_DH
    _geom_hbond_distance_HA
    _geom_hbond_distance_DA
    _geom_hbond_angle_DHA
    O3W H3W3 O2W . 0.86 1.99 2.780(3) 152.3
    O3W H2W3 O3W 2_565 0.83 1.98 2.795(4) 164.1
    O3W H1W3 O1 2_566 0.83 2.06 2.860(2) 161.4
    O2W H1W2 O2 2_566 0.83 2.02 2.840(2) 173.4
    O2W H3W2 O2W 2_665 0.84 1.93 2.748(3) 162.8
    O2W H2W2 O3W . 0.86 1.98 2.780(3) 154.7
    O1W H2W1 O2 1_655 0.82 1.97 2.7784(19) 168.4
    O1W H1W1 O3 2_557 0.86 1.90 2.751(2) 166.7
data_global
_journal_date_recd_electronic     2008-10-09
_journal_date_accepted     2008-11-10
_journal_name_full     'Acta Crystallographica, Section E'
_journal_year     2008
_journal_volume     64
_journal_issue     12
_journal_page_first     m1554
_journal_page_last     m1555
_journal_paper_category     QM
_journal_coeditor_code     PV2111
_publ_contact_author_name     'Dr. Ming Li'
_publ_contact_author_address
;
Department of Chemical Engineering,
Wuhan University of Science and Engineering,
Wuhan 430073,
China.
;
_publ_contact_author_email     limwuse@163.com
_publ_contact_author_fax     +86-27-8718-1299
_publ_contact_author_phone     +86-27-8718-1299
_publ_section_title
;\
<i>catena</i>-Poly[[[aqua(1,10-phenanthroline-\k^2^<i>N</i>,<i>N</i>')\
cadmium(II)]-\m-pyridine-2,3-dicarboxylato-\k^4^<i>N</i>,<i>O</i>^2^:\
<i>O</i>^3^,<i>O</i>^3'^] dihydrate]
;
loop_
    _publ_author_name
    _publ_author_footnote
    _publ_author_address
    'Li, Ming' .
;
Department of Chemical Engineering,
Wuhan University of Science and Engineering,
Wuhan 430073,
People's Republic of China
;
    'Ha, Wuzu' .
;
Department of Chemical Engineering,
Wuhan University of Science and Engineering,
Wuhan 430073,
People's Republic of China
;
    'Chang, Liang' .
;
Department of Chemical Engineering,
Wuhan University of Science and Engineering,
Wuhan 430073,
People's Republic of China
;
    'Yuan, Liangjie' .
;
College of Chemistry and Molecular Science,
Wuhan University,
Wuhan 430072,
People's Republic of China
;
