# Supplementary material for: catena-Poly[[[aqua­(1,10-phenanthroline-κ2 N,N′)cadmium(II)]-μ-pyridine-2,3-dicarboxyl­ato-κ4 N,O 2:O 3,O 3′] dihydrate]
Source: Acta Crystallogr Sect E Struct Rep Online. 2008 Nov 20;64(Pt 12):m1554–5. doi: 10.1107/S1600536808037203 (PMC2959933; doi:10.1107/S1600536808037203)
Supplement: Supplementary file 2 [file e-64-m1554-Isup2.hkl]

# 
# h,k,l, Fc-squared, Fo-squared, sigma(Fo-squared) and status flag 
# 
data_I
_shelx_title ' 70314CSP2_0m in P-1' 
_shelx_refln_list_code          4 
_shelx_F_calc_maximum      188.91 
_exptl_crystal_F_000       512.00 
_reflns_d_resolution_high  0.7697 
 
loop_ 
 _symmetry_equiv_pos_as_xyz 
 'x, y, z' 
 '-x, -y, -z' 
 
_cell_length_a     7.8154 
_cell_length_b    10.5854 
_cell_length_c    13.0681 
_cell_angle_alpha  70.934 
_cell_angle_beta   77.940 
_cell_angle_gamma  68.698 
 
_shelx_F_squared_multiplier     1.000 
 
loop_ 
 _refln_index_h 
 _refln_index_k 
 _refln_index_l 
 _refln_F_squared_calc 
 _refln_F_squared_meas 
 _refln_F_squared_sigma 
 _refln_observed_status 
   2   0   0    16128.61    17164.06    279.86 o 
   3   0   0    16774.53    17323.00    276.67 o 
   4   0   0       42.33       18.69      3.04 o 
   5   0   0      121.03      130.58      4.21 o 
   6   0   0      324.37      350.84     11.25 o 
   7   0   0      950.72      963.15     22.87 o 
   9   0   0       30.17       19.05      5.25 o 
  -9   1   0      370.30      368.04     18.25 o 
  -8   1   0       82.30       59.04      7.36 o 
  -6   1   0     1316.02     1336.64     27.10 o 
  -5   1   0     1331.80     1359.14     26.36 o 
  -4   1   0       26.29       36.49      3.88 o 
  -3   1   0     5249.38     5468.36    115.36 o 
  -2   1   0     6760.06     6796.02    126.46 o 
  -1   1   0     2112.66     2199.85     34.30 o 
   1   1   0     7545.04     7452.87    120.19 o 
   2   1   0     4913.33     5227.58     85.72 o 
   3   1   0       38.96       36.89      2.74 o 
   4   1   0     3174.75     3209.12     56.28 o 
   5   1   0     1636.26     1734.82     34.07 o 
   6   1   0       97.40       87.46      4.07 o 
   7   1   0      563.29      589.20     17.10 o 
  -8   2   0      520.29      498.63     21.06 o 
  -7   2   0      105.89      118.98      9.51 o 
  -6   2   0      275.91      295.66      8.66 o 
  -5   2   0     1576.79     1641.56     30.40 o 
  -4   2   0      509.35      528.01      8.69 o 
  -3   2   0      186.82      213.62      4.37 o 
  -2   2   0     4001.07     4026.03     45.28 o 
  -1   2   0     4007.08     3726.88    117.73 o 
   0   2   0       59.42       61.33      1.65 o 
   1   2   0     3525.80     3445.10     52.20 o 
   2   2   0     5425.99     5344.51    200.33 o 
   3   2   0     1334.70     1387.19     26.74 o 
   4   2   0      303.47      313.02      9.70 o 
   5   2   0     2113.02     2037.71     39.34 o 
   6   2   0     1405.80     1384.26     29.98 o 
   7   2   0       99.32       87.37      6.08 o 
   8   2   0      416.98      460.74     16.50 o 
  -8   3   0      201.93      193.75     13.24 o 
  -7   3   0      621.12      591.72     22.62 o 
  -6   3   0      282.81      264.26     13.60 o 
  -5   3   0      235.06      249.23      6.79 o 
  -4   3   0     2098.58     2131.58     28.53 o 
  -3   3   0     2715.78     2792.89     28.15 o 
  -2   3   0       82.01       84.82      3.46 o 
  -1   3   0     3610.45     3648.26     37.89 o 
   0   3   0     9629.61     9627.60    123.31 o 
   1   3   0      204.32      185.10      3.02 o 
   2   3   0      194.44      212.29      6.68 o 
   3   3   0     5821.27     5839.99     69.18 o 
   4   3   0     1961.84     1926.26     33.95 o 
   5   3   0      124.27      133.48      6.71 o 
   6   3   0     1824.58     1732.67     36.10 o 
   7   3   0     1155.60     1100.78     18.89 o 
   8   3   0       19.27       16.10      3.55 o 
   9   3   0      334.78      371.16     16.43 o 
  -7   4   0       19.70       22.27      5.58 o 
  -6   4   0      904.20      903.54     28.27 o 
  -5   4   0     2846.86     2807.56     60.03 o 
  -4   4   0      486.77      497.99     10.13 o 
  -3   4   0     2362.42     2432.99     31.34 o 
  -2   4   0     4772.67     4852.37     46.37 o 
  -1   4   0      843.37      966.32     10.88 o 
   0   4   0        3.24        6.34      1.94 o 
   1   4   0     5914.12     5857.66     64.60 o 
   2   4   0       87.89       91.65      3.18 o 
   3   4   0     2364.45     2430.90     44.64 o 
   4   4   0     3104.71     3074.14     56.03 o 
   5   4   0      152.37      162.75      7.72 o 
   6   4   0      944.52      907.66     15.34 o 
   7   4   0     1037.27     1032.00     26.07 o 
   8   4   0      397.89      401.16     15.06 o 
  -7   5   0       16.14       11.21      5.07 o 
  -6   5   0      204.63      213.92     12.88 o 
  -5   5   0     1213.16     1263.34     34.20 o 
  -4   5   0        1.01        0.41      1.23 o 
  -3   5   0       47.33       47.78      2.89 o 
  -2   5   0     1157.95     1155.37     13.52 o 
  -1   5   0     1095.54     1056.71     12.20 o 
   0   5   0      300.78      323.20      5.04 o 
   1   5   0     2107.77     2088.93     21.48 o 
   2   5   0     3432.75     3425.29     41.46 o 
   3   5   0      144.91      177.96      5.19 o 
   4   5   0      359.91      315.05     10.89 o 
   5   5   0     2576.82     2571.97     49.79 o 
   6   5   0      394.76      381.96     13.51 o 
   7   5   0      151.25      155.64      8.80 o 
   8   5   0     1520.30     1444.52     34.68 o 
   9   5   0      339.03      370.42     15.57 o 
  -6   6   0       15.24       16.79      4.92 o 
  -5   6   0      111.49      118.95      9.33 o 
  -4   6   0      656.69      682.14     22.17 o 
  -3   6   0     1219.87     1256.69     19.42 o 
  -2   6   0       35.07       36.23      2.61 o 
  -1   6   0     1958.52     1950.12     20.87 o 
   0   6   0     2643.11     2659.29     27.03 o 
   1   6   0        0.58        0.00      0.59 o 
   2   6   0      767.05      767.68     10.08 o 
   3   6   0     2039.48     1977.75     62.08 o 
   4   6   0      348.24      341.73     11.75 o 
   5   6   0      506.26      503.15     15.61 o 
   6   6   0     1554.99     1469.51     33.41 o 
   7   6   0      244.55      235.08     11.07 o 
   8   6   0      115.90      107.80      7.96 o 
   9   6   0      605.75      585.89     20.56 o 
  -6   7   0      367.95      364.70     18.11 o 
  -5   7   0      182.97      152.75     10.91 o 
  -4   7   0      197.08      198.35     11.36 o 
  -3   7   0      684.02      687.63     21.55 o 
  -2   7   0      887.04      880.61     15.17 o 
  -1   7   0       51.28       52.49      3.04 o 
   0   7   0      588.73      590.35      8.53 o 
   1   7   0     1684.42     1630.71     18.34 o 
   2   7   0        0.18        1.14      0.72 o 
   3   7   0      844.24      850.43     14.80 o 
   4   7   0     1188.88     1205.38     19.69 o 
   5   7   0      256.73      267.82     11.07 o 
   6   7   0      557.86      543.67     17.55 o 
   7   7   0      651.27      630.01     20.05 o 
   8   7   0      378.05      369.10     15.27 o 
   9   7   0       18.13       10.91      4.08 o 
  -5   8   0      145.23      153.33     11.36 o 
  -4   8   0      119.42      137.02      9.93 o 
  -3   8   0      270.62      285.46     13.51 o 
  -2   8   0     1259.92     1290.03     20.72 o 
  -1   8   0      483.09      493.53     11.65 o 
   0   8   0      576.87      600.89      9.01 o 
   1   8   0     2533.25     2461.24     26.46 o 
   2   8   0      884.56      853.33     14.68 o 
   3   8   0      233.61      224.23      6.79 o 
   4   8   0     1451.02     1416.00     22.63 o 
   5   8   0      576.16      574.55     18.05 o 
   6   8   0       11.40        8.74      3.10 o 
   7   8   0       79.14       91.39      7.37 o 
   8   8   0      307.67      288.71     13.81 o 
   9   8   0      383.36      396.35     17.33 o 
  -4   9   0      661.32      685.58     24.62 o 
  -3   9   0        2.16        3.76      2.80 o 
  -2   9   0      375.46      371.76     14.97 o 
  -1   9   0      447.66      503.52     11.27 o 
   0   9   0      882.05      853.19     15.38 o 
   1   9   0       39.38       40.70      2.85 o 
   2   9   0      944.07      902.46     16.08 o 
   3   9   0     3888.18     3761.12     48.58 o 
   4   9   0       87.04       79.92      4.64 o 
   5   9   0     1227.68     1197.50     29.57 o 
   6   9   0     1170.33     1171.39     30.25 o 
   7   9   0        1.21        1.01      2.30 o 
   8   9   0      149.07      152.32     10.29 o 
  -3  10   0       95.21       85.28      8.29 o 
  -2  10   0       60.87       48.06      6.02 o 
  -1  10   0       47.05       46.81      5.40 o 
   0  10   0      752.00      745.39     20.74 o 
   1  10   0      389.56      401.67     14.62 o 
   2  10   0       81.37       86.73     10.50 o 
   3  10   0     1046.76     1077.60     19.02 o 
   4  10   0      577.71      580.75     13.34 o 
   5  10   0       24.37       20.78      4.08 o 
   6  10   0      333.00      351.78     14.88 o 
   7  10   0      757.42      746.94     23.78 o 
   8  10   0      145.85      144.30     10.02 o 
   1  11   0      646.87      651.53     20.47 o 
   2  11   0      259.11      250.98      7.72 o 
   3  11   0       43.92       46.11      3.75 o 
   4  11   0      814.31      807.04     19.01 o 
   5  11   0      462.18      482.50     17.27 o 
   6  11   0       33.28       39.98      5.58 o 
   7  11   0      337.81      331.49     15.33 o 
   1  12   0      323.56      326.62     14.67 o 
   2  12   0      388.60      396.96     16.55 o 
   3  12   0      162.99      156.88      8.07 o 
   4  12   0      101.99      103.06      5.78 o 
   5  12   0      314.05      331.48     14.26 o 
   6  12   0      258.87      294.00     14.14 o 
  -5 -12   1       11.71       14.88      4.03 o 
  -4 -12   1      218.32      250.00     11.84 o 
  -3 -12   1      467.11      495.36     23.24 o 
  -2 -12   1       85.90      104.09      8.83 o 
  -7 -11   1       54.63       75.76      7.57 o 
  -6 -11   1      540.87      566.81     19.93 o 
  -5 -11   1      240.84      234.47     11.66 o 
  -4 -11   1        3.80        2.92      2.37 o 
  -3 -11   1      265.53      252.85     11.14 o 
  -2 -11   1      209.70      221.99      7.47 o 
  -1 -11   1       64.53       77.08      7.16 o 
  -8 -10   1      520.72      516.10     19.78 o 
  -7 -10   1       96.55      112.83      8.50 o 
  -6 -10   1      127.75      137.41      9.04 o 
  -5 -10   1      466.00      486.09     17.06 o 
  -4 -10   1      323.37      333.51      9.77 o 
  -3 -10   1       46.84       46.45      3.65 o 
  -2 -10   1      437.58      425.90     10.21 o 
  -1 -10   1      860.22      867.17     15.56 o 
   0 -10   1       51.80       55.40      5.72 o 
   1 -10   1      402.30      383.37     14.94 o 
   2 -10   1      367.32      381.65     15.90 o 
   3 -10   1       34.71       29.55      5.61 o 
  -8  -9   1      396.53      414.59     17.15 o 
  -7  -9   1      993.95      957.62     27.34 o 
  -6  -9   1      894.33      863.15     24.83 o 
  -5  -9   1      613.20      593.51     18.71 o 
  -4  -9   1     1028.79     1014.46     25.50 o 
  -3  -9   1     2623.98     2620.38     36.25 o 
  -2  -9   1      556.45      554.07     11.61 o 
  -1  -9   1      670.98      689.37     10.64 o 
   0  -9   1      811.65      795.02     16.52 o 
   1  -9   1       20.97       20.07      3.73 o 
   2  -9   1       77.06       85.49      7.07 o 
   3  -9   1      243.58      243.24     12.82 o 
   4  -9   1       99.86      116.59      9.66 o 
  -9  -8   1      289.12      321.95     15.00 o 
  -8  -8   1      153.09      156.62      9.90 o 
  -7  -8   1       35.04       38.61      5.28 o 
  -6  -8   1     2427.19     2354.11     49.21 o 
  -5  -8   1     1021.66     1026.41     26.25 o 
  -4  -8   1      228.03      215.84      9.66 o 
  -3  -8   1     3144.60     3163.12     41.52 o 
  -2  -8   1      153.28      159.42      4.34 o 
  -1  -8   1        1.94        4.41      1.41 o 
   0  -8   1      352.48      351.17      6.55 o 
   1  -8   1      532.93      541.53     12.40 o 
   2  -8   1       62.61       60.17      5.90 o 
   3  -8   1      147.21      154.05      9.69 o 
   4  -8   1      382.91      382.04     17.06 o 
   5  -8   1       53.25       74.36      8.38 o 
  -9  -7   1      395.00      362.65     15.81 o 
  -8  -7   1      476.81      423.53     16.56 o 
  -7  -7   1        0.17        1.25      2.03 o 
  -6  -7   1      527.69      529.58     17.37 o 
  -5  -7   1      894.77      880.08     23.05 o 
  -4  -7   1      220.20      220.44      9.40 o 
  -3  -7   1      260.11      267.36      7.24 o 
  -2  -7   1      932.50      955.14     12.57 o 
  -1  -7   1     1203.27     1188.12     14.52 o 
   0  -7   1        0.18        1.06      0.74 o 
   1  -7   1     1053.95     1027.46     13.11 o 
   2  -7   1     1117.80     1140.75     18.21 o 
   3  -7   1      151.34      143.11      8.83 o 
   4  -7   1      203.10      196.29     11.39 o 
   5  -7   1      489.69      513.98     20.82 o 
   6  -7   1      207.63      230.58     14.61 o 
  -9  -6   1        6.08        8.91      3.73 o 
  -8  -6   1      441.97      451.71     16.68 o 
  -7  -6   1      734.03      730.99     21.43 o 
  -6  -6   1      250.78      253.43     11.01 o 
  -5  -6   1     1432.87     1440.59     32.10 o 
  -4  -6   1     2660.11     2710.13     51.62 o 
  -3  -6   1     1134.90     1123.70     17.58 o 
  -2  -6   1     1374.58     1390.72     19.98 o 
  -1  -6   1     2342.03     2335.52     24.51 o 
   0  -6   1     2472.29     2582.58     26.61 o 
   1  -6   1        3.51        2.65      1.11 o 
   2  -6   1     1672.99     1690.88     23.66 o 
   3  -6   1     1405.39     1420.73     34.12 o 
   4  -6   1       73.78       82.18      7.16 o 
   5  -6   1      464.86      469.44     18.91 o 
   6  -6   1      325.16      345.09     17.06 o 
  -8  -5   1       30.85       28.03      4.44 o 
  -7  -5   1     1970.71     1895.70     40.81 o 
  -6  -5   1      682.60      646.75     18.51 o 
  -5  -5   1       11.92       13.63      2.77 o 
  -4  -5   1     3048.42     3144.18     57.80 o 
  -3  -5   1      265.75      233.44      8.56 o 
  -2  -5   1      655.34      674.46     11.25 o 
  -1  -5   1     1135.95     1170.20     13.42 o 
   0  -5   1     4013.86     4210.97     40.67 o 
   1  -5   1     1031.88      941.33     11.28 o 
   2  -5   1      476.68      485.79     20.03 o 
   3  -5   1     1582.70     1583.05     22.34 o 
   4  -5   1      699.86      720.88     22.12 o 
   5  -5   1      116.03      106.43      8.50 o 
   6  -5   1      181.50      157.01     10.97 o 
   7  -5   1      474.52      497.73     21.69 o 
  -8  -4   1      631.98      610.27     18.95 o 
  -7  -4   1      641.05      642.71     18.74 o 
  -6  -4   1      176.75      166.32      8.02 o 
  -5  -4   1      879.32      838.24     20.49 o 
  -4  -4   1        3.40        8.71      2.15 o 
  -3  -4   1     1033.43      976.75     21.31 o 
  -2  -4   1     6100.80     6104.82     69.79 o 
  -1  -4   1     1679.31     1695.65     17.69 o 
   0  -4   1     7826.18     8152.90     75.41 o 
   1  -4   1     5361.54     5288.84     49.94 o 
   2  -4   1     2411.79     2377.15     39.74 o 
   3  -4   1      455.65      501.20     10.31 o 
   4  -4   1     1155.06     1202.90     18.12 o 
   5  -4   1     1278.07     1287.31     33.63 o 
   6  -4   1       87.62       92.05      8.68 o 
   7  -4   1      146.76      165.65     11.90 o 
  -9  -3   1       45.74       56.59      7.51 o 
  -7  -3   1      207.07      185.24      8.80 o 
  -6  -3   1      196.82      197.38      8.68 o 
  -5  -3   1     1578.94     1552.37     31.88 o 
  -4  -3   1     2719.33     2656.99     51.93 o 
  -3  -3   1      839.26      798.61     17.69 o 
  -2  -3   1     3737.67     3774.45     64.12 o 
  -1  -3   1     3976.51     3840.00     36.52 o 
   0  -3   1     4667.02     4688.55     43.89 o 
   1  -3   1       17.81       26.31      1.17 o 
   2  -3   1     8149.71     8144.11     75.49 o 
   3  -3   1     4529.90     4649.91     44.74 o 
   4  -3   1      174.25      186.66      5.08 o 
   5  -3   1     2064.22     2081.60     46.36 o 
   6  -3   1      643.00      633.80     21.90 o 
   7  -3   1        4.45        6.41      3.37 o 
   8  -3   1       54.19       35.75      6.89 o 
  -9  -2   1      179.48      247.43     13.24 o 
  -8  -2   1        4.61        8.50      3.49 o 
  -7  -2   1     1096.76     1140.41     26.52 o 
  -6  -2   1      909.09      879.61     21.14 o 
  -5  -2   1      220.56      207.24      8.05 o 
  -4  -2   1     2294.43     2246.23     41.37 o 
  -3  -2   1     3598.18     3545.82     60.79 o 
  -2  -2   1     1812.19     1950.80     34.63 o 
  -1  -2   1     9632.04     9354.06    102.82 o 
   0  -2   1     8445.45     8720.55    110.84 o 
   1  -2   1       43.45       33.84      1.08 o 
   2  -2   1     2086.78     2212.09     28.15 o 
   3  -2   1     3494.11     3575.60     34.83 o 
   4  -2   1      610.48      617.29      8.53 o 
   5  -2   1       17.59       20.66      2.05 o 
   6  -2   1      769.55      779.80     24.21 o 
   7  -2   1      815.07      811.50     26.29 o 
   8  -2   1      159.56      151.52     11.30 o 
  -8  -1   1      133.55      148.44      8.98 o 
  -7  -1   1       93.56      109.67      7.16 o 
  -6  -1   1     2803.75     2846.15     46.20 o 
  -5  -1   1     2642.05     2679.39     48.61 o 
  -4  -1   1     1142.22     1218.83     24.25 o 
  -3  -1   1    14050.88    14475.52    163.97 o 
  -2  -1   1      738.37      714.87     14.27 o 
  -1  -1   1     1955.58     1997.78     33.66 o 
   0  -1   1     1095.49     1144.80     11.17 o 
   1  -1   1     1371.86     1300.04     16.52 o 
   2  -1   1     3127.69     3074.15     29.39 o 
   3  -1   1       78.06       77.46      2.52 o 
   4  -1   1     1458.62     1461.85     16.45 o 
   5  -1   1      963.90      969.03     12.57 o 
   6  -1   1      142.21      136.04      6.83 o 
   7  -1   1      730.02      717.52     23.79 o 
   8  -1   1      359.82      353.82     16.79 o 
   9  -1   1       86.04       86.68      9.30 o 
  -7   0   1     1164.77     1137.67     26.58 o 
  -6   0   1      154.29      158.30      7.60 o 
  -5   0   1     5972.66     5991.29     71.41 o 
  -4   0   1     6925.05     6736.34     76.48 o 
  -3   0   1      172.59      183.72      5.73 o 
  -2   0   1    35688.69    34137.82    549.60 o 
  -1   0   1     3485.66     3518.81     57.44 o 
   1   0   1     6140.56     6128.45    101.78 o 
   2   0   1        6.70       20.30      1.82 o 
   3   0   1     1499.54     1573.67     29.30 o 
   4   0   1       66.56       68.60      2.71 o 
   5   0   1      726.52      703.97     11.65 o 
   6   0   1      730.45      704.41     16.78 o 
   7   0   1       44.08       33.81      5.13 o 
   8   0   1      273.83      280.92     14.32 o 
   9   0   1      409.99      421.09     19.06 o 
  -9   1   1        0.68        2.80      3.55 o 
  -7   1   1     1110.14     1087.28     24.93 o 
  -6   1   1       78.80       90.80      5.70 o 
  -5   1   1        2.08       21.29      2.83 o 
  -4   1   1      603.53      539.96      8.91 o 
  -3   1   1    10461.24    10893.71    247.55 o 
  -2   1   1     3601.02     3921.15     62.93 o 
  -1   1   1    10781.98    10159.77    153.21 o 
   1   1   1       66.61       67.64      8.77 o 
   3   1   1     2339.38     2382.47     42.58 o 
   4   1   1     2551.11     2558.22     46.51 o 
   5   1   1       49.46       41.54      3.73 o 
   6   1   1     1758.33     1824.20     58.25 o 
   7   1   1      740.50      772.47     19.64 o 
   9   1   1      285.46      271.76     14.58 o 
  -8   2   1        1.30        0.00      2.74 o 
  -6   2   1     1341.22     1295.32     26.65 o 
  -5   2   1      786.20      753.05     17.14 o 
  -4   2   1      498.53      474.26     11.76 o 
  -3   2   1     9556.84     9671.18    164.94 o 
  -2   2   1     3636.08     3795.38     43.10 o 
  -1   2   1      106.51      116.01      3.67 o 
   0   2   1     4310.44     4493.96     49.96 o 
   1   2   1     5648.92     5449.02    164.80 o 
   2   2   1     2311.88     2277.06     45.81 o 
   3   2   1       31.81       14.55      1.97 o 
   4   2   1     4550.85     4667.88     80.37 o 
   5   2   1      837.16      854.11     20.46 o 
   6   2   1       71.86       72.40      5.34 o 
   7   2   1      982.33      973.77     24.39 o 
   9   2   1        0.17        0.00      2.44 o 
  -8   3   1      429.23      416.48     19.66 o 
  -7   3   1        0.78        3.01      3.07 o 
  -6   3   1      829.48      834.86     19.37 o 
  -5   3   1     1507.60     1529.39     29.32 o 
  -4   3   1      512.94      516.40     12.59 o 
  -3   3   1       53.62       56.06      3.31 o 
  -2   3   1     6767.36     6864.64     76.31 o 
  -1   3   1     2193.38     2185.79     25.25 o 
   0   3   1      894.07      923.34     11.40 o 
   1   3   1     4579.71     4683.89     46.83 o 
   2   3   1     2657.38     2606.06     70.88 o 
   3   3   1      425.02      469.94     12.42 o 
   4   3   1     1313.57     1286.74     18.42 o 
   5   3   1     2268.72     2275.43     44.24 o 
   6   3   1        3.67        2.89      2.12 o 
   7   3   1        1.48        0.33      1.52 o 
   8   3   1      677.28      690.86     20.56 o 
  -7   4   1      561.02      535.39     22.08 o 
  -6   4   1       64.01       57.25      7.16 o 
  -5   4   1      193.49      194.19      9.74 o 
  -4   4   1     3419.84     3489.36     44.36 o 
  -3   4   1       49.93       43.00      2.94 o 
  -2   4   1      675.11      733.23     24.67 o 
  -1   4   1     5988.53     6029.73     56.40 o 
   0   4   1       23.39       16.99      1.85 o 
   1   4   1       96.97       97.02      2.50 o 
   2   4   1     5772.01     5874.62     55.28 o 
   3   4   1     1810.88     1836.24     35.42 o 
   4   4   1      212.21      228.55      8.77 o 
   5   4   1     1407.67     1392.32     20.37 o 
   6   4   1      695.72      660.32     16.40 o 
   7   4   1     1451.85     1425.74     22.75 o 
   8   4   1       35.09       37.67      3.57 o 
  -7   5   1      261.15      257.05     15.09 o 
  -6   5   1      518.21      490.56     20.23 o 
  -5   5   1      198.95      183.41     11.30 o 
  -4   5   1     1699.16     1697.95     24.86 o 
  -3   5   1      621.02      630.39     11.60 o 
  -2   5   1      621.39      581.91     10.38 o 
  -1   5   1      256.38      258.83      4.30 o 
   0   5   1     2169.21     2051.18     20.93 o 
   1   5   1     4312.09     4359.71     41.72 o 
   2   5   1       25.44       23.44      1.89 o 
   3   5   1     3830.28     3899.75     47.24 o 
   4   5   1     5314.89     5503.89     67.40 o 
   5   5   1      157.56      149.86      7.78 o 
   6   5   1     1330.29     1328.53     21.90 o 
   7   5   1     2478.73     2464.01     35.94 o 
   8   5   1       95.98       98.13      7.57 o 
   9   5   1       68.35       69.56      7.16 o 
  -6   6   1      270.41      275.40     15.33 o 
  -5   6   1      507.37      528.37     20.47 o 
  -4   6   1        8.94       14.51      2.18 o 
  -3   6   1       23.75       36.46     10.85 o 
  -2   6   1     1787.40     1791.62     24.99 o 
  -1   6   1      804.85      809.89     10.18 o 
   0   6   1      305.69      310.43      5.13 o 
   1   6   1     4195.48     4171.13     40.60 o 
   2   6   1     1348.57     1367.97     15.47 o 
   3   6   1      730.99      744.99     12.95 o 
   4   6   1     2487.50     2498.93     33.42 o 
   5   6   1     2526.99     2456.67     48.79 o 
   6   6   1       15.90       12.25      3.13 o 
   7   6   1      948.91      894.79     24.81 o 
   8   6   1     1443.08     1363.81     34.23 o 
   9   6   1      153.07      154.62     10.26 o 
  -6   7   1        0.01        3.43      3.19 o 
  -5   7   1      135.97      144.77     10.65 o 
  -4   7   1      611.57      634.34     22.02 o 
  -3   7   1        0.40        5.18      4.44 o 
  -2   7   1      200.57      207.97      6.28 o 
  -1   7   1     1948.54     1912.93     26.43 o 
   0   7   1        1.04        0.78      0.92 o 
   1   7   1      436.04      420.37      6.69 o 
   2   7   1     2280.00     2332.45     24.78 o 
   3   7   1     1060.57     1071.46     17.30 o 
   4   7   1       37.64       44.90      3.76 o 
   5   7   1     1358.16     1334.33     30.90 o 
   6   7   1     2146.13     2020.10     43.46 o 
   7   7   1       36.04       34.53      4.92 o 
   8   7   1      306.60      307.87     13.99 o 
   9   7   1      555.96      558.11     20.50 o 
  -5   8   1       16.24       11.06      4.29 o 
  -4   8   1      332.01      335.67     15.78 o 
  -3   8   1      666.82      646.96     21.46 o 
  -2   8   1       21.76       20.11      2.48 o 
  -1   8   1      868.69      839.02     14.83 o 
   0   8   1     1522.52     1500.79     21.98 o 
   1   8   1       11.04       16.94      4.69 o 
   2   8   1       77.07       73.17      3.53 o 
   3   8   1      977.97      975.88     16.65 o 
   4   8   1      213.49      205.18      6.81 o 
   5   8   1      119.00      109.89      5.20 o 
   6   8   1      668.99      610.21     19.43 o 
   7   8   1      500.31      494.57     17.87 o 
   8   8   1      138.20      142.63      9.66 o 
   9   8   1       19.43       20.01      4.83 o 
  -4   9   1      123.32      127.36     10.23 o 
  -3   9   1      306.54      324.60     15.09 o 
  -2   9   1      989.61     1019.93     18.33 o 
  -1   9   1      300.63      294.75      8.15 o 
   0   9   1      534.37      556.26     11.51 o 
   1   9   1     2620.88     2519.34     33.14 o 
   2   9   1      429.50      446.81      9.86 o 
   3   9   1     1275.11     1274.35     23.45 o 
   4   9   1     1228.90     1250.01     21.10 o 
   5   9   1      215.50      206.05      7.53 o 
   6   9   1       93.50       87.82      7.25 o 
   7   9   1      192.25      195.16     11.06 o 
   8   9   1      509.59      505.82     19.39 o 
   9   9   1       83.91       84.38      8.44 o 
  -3  10   1       22.22       23.49      5.01 o 
  -2  10   1      360.25      362.38     15.30 o 
  -1  10   1      693.94      706.82     19.87 o 
   0  10   1       40.17       42.37      4.92 o 
   1  10   1      418.32      406.13     14.41 o 
   2  10   1     1194.99     1183.31     19.41 o 
   3  10   1      316.14      330.05      9.02 o 
   4  10   1       73.03       74.56      4.88 o 
   5  10   1      636.68      650.54     14.66 o 
   6  10   1      503.40      533.64     18.86 o 
   7  10   1       11.47       12.13      4.00 o 
   8  10   1      246.75      248.46     13.57 o 
   0  11   1      561.73      576.66     18.56 o 
   1  11   1       33.12       38.94      5.22 o 
   2  11   1      157.97      159.12      9.57 o 
   3  11   1      439.37      453.73     11.21 o 
   4  11   1      198.83      200.42      7.52 o 
   5  11   1        0.52        1.77      1.78 o 
   6  11   1      170.70      179.19     10.62 o 
   7  11   1      365.51      374.51     16.29 o 
   8  11   1       26.52       27.67      5.69 o 
   1  12   1      395.96      396.21     16.14 o 
   2  12   1        5.40        1.94      2.80 o 
   3  12   1       15.31       15.27      2.98 o 
   4  12   1      409.45      423.44     11.64 o 
   5  12   1      324.19      336.09     10.68 o 
   6  12   1        9.74       18.54      4.50 o 
   2  13   1      300.03      320.68     15.45 o 
   3  13   1       69.37       63.96      7.57 o 
   4  13   1      162.27      180.24      7.63 o 
   5  13   1      592.07      621.01     15.59 o 
  -5 -12   2      659.13      708.50     22.80 o 
  -4 -12   2      316.92      340.37     14.08 o 
  -3 -12   2       20.46       25.85      4.41 o 
  -6 -11   2       59.08       66.67      7.10 o 
  -5 -11   2       73.50       65.75      6.56 o 
  -4 -11   2      552.08      576.64     18.80 o 
  -3 -11   2      236.43      267.65      8.79 o 
  -2 -11   2       23.93       25.29      3.05 o 
  -7 -10   2      324.61      317.11     14.64 o 
  -6 -10   2      577.25      590.68     19.99 o 
  -5 -10   2       22.34       18.55      4.08 o 
  -4 -10   2      287.74      300.52     12.47 o 
  -3 -10   2      382.02      402.24     10.47 o 
  -2 -10   2       77.91       86.57      4.53 o 
  -1 -10   2        0.36        0.00      1.25 o 
   0 -10   2      225.08      222.51     10.68 o 
   1 -10   2      309.91      312.25     13.48 o 
   2 -10   2       30.23       27.37      5.10 o 
   3 -10   2       36.67       44.57      6.56 o 
  -8  -9   2      603.58      592.91     20.80 o 
  -7  -9   2       66.78       55.70      6.38 o 
  -6  -9   2      229.96      232.35     11.54 o 
  -5  -9   2      473.92      490.76     16.89 o 
  -4  -9   2       16.26       15.77      3.58 o 
  -3  -9   2       12.92       12.53      2.19 o 
  -2  -9   2      982.99      997.01     17.27 o 
  -1  -9   2      256.98      260.37      6.35 o 
   0  -9   2       22.80       22.97      2.00 o 
   1  -9   2      499.52      497.22     16.86 o 
   2  -9   2      266.33      272.93     12.79 o 
   3  -9   2       18.80       17.26      4.35 o 
   4  -9   2      311.80      346.87     16.76 o 
  -8  -8   2      411.81      406.00     16.38 o 
  -7  -8   2      682.11      668.15     21.16 o 
  -6  -8   2      257.36      233.29     11.21 o 
  -5  -8   2      623.84      645.64     19.37 o 
  -4  -8   2     1021.96     1036.35     25.59 o 
  -3  -8   2      448.94      450.56     10.40 o 
  -2  -8   2      759.19      775.49     14.10 o 
  -1  -8   2      827.98      831.56     11.84 o 
   0  -8   2      359.75      361.96      8.06 o 
   1  -8   2       22.42       24.57      3.82 o 
   2  -8   2      652.91      661.31     20.59 o 
   3  -8   2      766.61      764.84     23.93 o 
   4  -8   2       16.61       12.28      4.03 o 
   5  -8   2      238.26      271.72     15.39 o 
  -9  -7   2      201.23      206.99     11.66 o 
  -8  -7   2        0.06        0.00      2.18 o 
  -7  -7   2      443.62      400.73     15.18 o 
  -6  -7   2     1309.76     1258.03     30.47 o 
  -5  -7   2        1.00        1.46      1.88 o 
  -4  -7   2      499.96      498.96     15.31 o 
  -3  -7   2     1233.19     1240.34     27.34 o 
  -2  -7   2      245.84      248.41      6.67 o 
  -1  -7   2       85.76       88.72      4.22 o 
   0  -7   2     1055.23     1070.13     13.60 o 
   1  -7   2     1069.54     1051.26     13.57 o 
   2  -7   2       93.73      102.67      6.98 o 
   3  -7   2      392.68      392.28     15.45 o 
   4  -7   2      448.05      452.40     18.02 o 
   5  -7   2        6.38        2.47      3.10 o 
   6  -7   2       57.08       69.20      8.47 o 
  -9  -6   2      536.24      503.25     18.20 o 
  -8  -6   2      304.24      290.74     12.80 o 
  -7  -6   2       46.88       47.71      5.25 o 
  -6  -6   2      637.85      620.34     18.44 o 
  -5  -6   2     1597.62     1600.93     34.52 o 
  -4  -6   2       12.88       19.74      3.10 o 
  -3  -6   2      382.83      404.85     12.38 o 
  -2  -6   2     3025.48     3136.51     42.44 o 
  -1  -6   2      180.75      173.58      4.03 o 
   0  -6   2      471.11      464.48      7.23 o 
   1  -6   2     1611.48     1605.24     18.19 o 
   2  -6   2      439.42      422.08     16.49 o 
   3  -6   2      215.22      222.34     10.83 o 
   4  -6   2      232.51      245.72     12.41 o 
   5  -6   2      425.51      443.55     18.41 o 
   6  -6   2       21.40       17.47      4.92 o 
  -8  -5   2      317.00      291.20     12.50 o 
  -7  -5   2      939.27      917.87     24.18 o 
  -6  -5   2      149.72      146.45      7.84 o 
  -5  -5   2     1612.15     1597.93     33.87 o 
  -4  -5   2     2299.87     2432.48     46.29 o 
  -3  -5   2      105.61      119.05      5.90 o 
  -2  -5   2     1397.36     1384.55     25.71 o 
  -1  -5   2     3857.85     3805.01     37.51 o 
   0  -5   2      377.74      363.90      5.82 o 
   1  -5   2       93.33       94.30      2.74 o 
   2  -5   2     2646.07     2443.10    120.25 o 
   3  -5   2      732.99      732.78     20.99 o 
   4  -5   2      348.43      340.45     14.14 o 
   5  -5   2      728.52      719.93     23.46 o 
   6  -5   2      644.62      616.02     22.86 o 
   7  -5   2      134.64      168.90     12.32 o 
  -8  -4   2      130.92      144.03      8.53 o 
  -7  -4   2     2792.70     2740.03     53.73 o 
  -6  -4   2      212.70      212.62      9.25 o 
  -5  -4   2      169.07      167.91      7.81 o 
  -4  -4   2     3992.26     4185.29     73.49 o 
  -3  -4   2     4509.59     4676.65     80.08 o 
  -2  -4   2      367.80      397.42     10.59 o 
  -1  -4   2     6550.51     6872.49     64.41 o 
   0  -4   2     6062.31     6140.67     57.67 o 
   1  -4   2      570.17      494.54      7.26 o 
   2  -4   2      408.35      426.21     16.06 o 
   3  -4   2      542.08      529.60      7.72 o 
   4  -4   2     1979.35     1974.12     43.40 o 
   5  -4   2        1.46        1.64      2.24 o 
   6  -4   2      358.19      367.22     16.50 o 
   7  -4   2      503.50      532.54     21.81 o 
  -9  -3   2      361.88      437.54     19.09 o 
  -7  -3   2      786.02      781.66     20.60 o 
  -6  -3   2      595.29      559.41     15.73 o 
  -5  -3   2     1983.12     1945.20     25.65 o 
  -4  -3   2      117.58      122.77      3.44 o 
  -3  -3   2     3958.69     4243.21     72.49 o 
  -2  -3   2    10282.98    10045.91    162.46 o 
  -1  -3   2      274.24      267.49      4.29 o 
   0  -3   2     8251.43     8619.19     79.32 o 
   1  -3   2     6963.44     7191.28     66.73 o 
   2  -3   2      791.16      771.32      9.27 o 
   3  -3   2     1305.84     1364.35     15.20 o 
   4  -3   2     1605.41     1612.62     23.85 o 
   5  -3   2      745.93      748.09     22.60 o 
   6  -3   2        3.19        3.58      2.98 o 
   7  -3   2      345.59      358.86     16.79 o 
   8  -3   2      256.40      253.95     15.00 o 
  -9  -2   2      211.49      260.14     13.90 o 
  -8  -2   2      370.93      438.22     17.09 o 
  -6  -2   2      732.59      714.58     18.00 o 
  -5  -2   2     2276.22     2224.50     41.74 o 
  -4  -2   2     2265.24     2236.17     40.96 o 
  -3  -2   2     3983.75     4369.29     73.82 o 
  -2  -2   2     5069.65     5107.13     84.31 o 
  -1  -2   2     5054.78     4824.98     78.90 o 
   0  -2   2      104.64       87.90      1.98 o 
   1  -2   2     1074.13     1081.58     11.41 o 
   2  -2   2     7313.17     7182.55     91.04 o 
   3  -2   2     3698.79     3891.34     37.60 o 
   4  -2   2      248.57      264.62      4.80 o 
   5  -2   2     1522.57     1559.62     36.20 o 
   6  -2   2      871.29      909.08     26.45 o 
   7  -2   2       34.83       30.62      5.64 o 
   8  -2   2      147.63      174.95     12.20 o 
  -9  -1   2        0.26        0.78      3.28 o 
  -8  -1   2      714.17      739.86     22.38 o 
  -7  -1   2     1049.14     1106.74     27.29 o 
  -6  -1   2        1.53        3.76      1.47 o 
  -5  -1   2      903.69      922.36     20.07 o 
  -4  -1   2     1301.51     1255.71     24.67 o 
  -3  -1   2     1800.17     1742.42     31.50 o 
  -2  -1   2       44.05       63.78      2.95 o 
  -1  -1   2      400.70      355.92      7.59 o 
   0  -1   2    13366.65    12878.19    171.50 o 
   1  -1   2      750.52      757.10     21.20 o 
   2  -1   2      211.25      218.45      5.01 o 
   3  -1   2     4444.55     4607.77     63.06 o 
   4  -1   2      574.89      546.45      7.68 o 
   5  -1   2       84.67       85.38      2.86 o 
   6  -1   2      568.01      588.85     19.49 o 
   7  -1   2     1206.32     1130.41     31.36 o 
   8  -1   2        1.35        3.73      3.22 o 
   9  -1   2      254.27      258.00     15.18 o 
  -8   0   2      157.06      144.24      8.86 o 
  -7   0   2      215.09      246.97     10.92 o 
  -6   0   2     4618.05     4516.16     77.00 o 
  -5   0   2      884.60      854.46     16.29 o 
  -4   0   2     5273.47     5394.88     62.22 o 
  -3   0   2     4460.73     4467.58     51.40 o 
  -2   0   2      375.36      480.27      9.70 o 
  -1   0   2      211.11      219.08      4.84 o 
   0   0   2     3343.37     3528.50     32.37 o 
   1   0   2     1558.89     1577.94     19.57 o 
   2   0   2       12.14       10.27      1.21 o 
   3   0   2     5763.64     5943.98     55.84 o 
   4   0   2     1139.84     1027.75     12.29 o 
   5   0   2      436.49      433.81      7.15 o 
   6   0   2      198.73      218.89      5.19 o 
   7   0   2     2149.05     2109.69     47.70 o 
   8   0   2      230.58      248.40     13.36 o 
   9   0   2        9.34        3.46      3.58 o 
  -7   1   2      681.38      656.08     18.47 o 
  -6   1   2      845.58      854.15     20.96 o 
  -5   1   2     3453.63     3457.21     59.21 o 
  -4   1   2     1922.96     1945.86     24.58 o 
  -3   1   2     2752.27     2773.00     33.50 o 
  -2   1   2     8769.12     8650.89    137.68 o 
  -1   1   2     1928.06     1941.69     31.65 o 
   0   1   2     1431.23     1555.65     18.08 o 
   1   1   2     3023.12     3055.73     31.66 o 
   2   1   2     3574.11     3499.65     59.62 o 
   3   1   2       98.91       81.47      3.68 o 
   4   1   2     1780.59     1689.45     33.06 o 
   5   1   2     1532.14     1542.71     32.03 o 
   6   1   2      434.57      436.89      7.88 o 
   7   1   2      148.12      129.60      8.62 o 
   8   1   2      643.11      648.15     21.93 o 
   9   1   2      638.23      603.58     22.35 o 
  -7   2   2      727.09      739.57     19.55 o 
  -6   2   2       26.66       27.01      3.40 o 
  -5   2   2     1003.19      972.54     21.35 o 
  -4   2   2      911.08      899.30     19.24 o 
  -3   2   2     1555.42     1578.18     19.44 o 
  -2   2   2       76.40       81.53      3.76 o 
  -1   2   2        4.81        3.43      1.04 o 
   0   2   2      840.89      829.09     10.36 o 
   1   2   2      910.47      937.38     16.28 o 
   2   2   2       54.57       65.22      2.13 o 
   4   2   2      902.38      944.81     21.37 o 
   5   2   2      843.57      882.79     21.35 o 
   6   2   2     1592.73     1550.11     33.48 o 
   7   2   2      645.55      659.45     19.19 o 
   8   2   2      369.64      371.97     15.30 o 
   9   2   2      811.46      824.40     26.14 o 
  -8   3   2       54.83       49.47      7.42 o 
  -6   3   2      642.00      633.14     16.59 o 
  -5   3   2      186.11      198.65      7.84 o 
  -4   3   2      431.81      444.80     11.85 o 
  -3   3   2     1056.75     1084.84     21.22 o 
  -2   3   2     1884.71     1889.00     32.33 o 
   0   3   2      512.10      444.61      8.96 o 
   1   3   2     3681.59     3700.96     48.07 o 
   2   3   2       99.54      105.26      3.10 o 
   3   3   2     5239.23     4923.82    153.21 o 
   4   3   2     4124.61     4155.87     50.53 o 
   5   3   2      145.95      145.66      7.34 o 
   6   3   2     3523.55     3436.47     64.37 o 
   7   3   2     1066.63     1039.04     26.31 o 
   8   3   2      132.57      122.59      8.11 o 
  -7   4   2       25.23       18.93      5.16 o 
  -6   4   2      673.81      658.60     13.71 o 
  -5   4   2      854.68      841.51     19.19 o 
  -4   4   2       88.87       87.16      4.86 o 
  -3   4   2     1178.32     1165.67     22.80 o 
  -2   4   2     4054.24     4083.23     65.27 o 
  -1   4   2     1017.81     1000.24     24.25 o 
   0   4   2      348.69      377.15      7.14 o 
   1   4   2     8054.59     8036.48    116.03 o 
   2   4   2     4610.34     4818.60     55.61 o 
   3   4   2     1597.70     1742.25     23.15 o 
   4   4   2     1813.02     1727.73     35.00 o 
   5   4   2     1260.36     1263.64     19.29 o 
   6   4   2       73.06       67.68      3.82 o 
   7   4   2       11.85       11.66      2.26 o 
   8   4   2     1281.11     1192.63     21.22 o 
  -7   5   2      282.89      284.32     16.05 o 
  -6   5   2        1.25        2.47      3.31 o 
  -5   5   2      883.50      872.35     18.27 o 
  -4   5   2     1402.16     1398.84     21.68 o 
  -3   5   2      136.00      135.11      4.75 o 
  -2   5   2     1384.42     1376.25     19.84 o 
  -1   5   2     3106.31     3091.08     30.45 o 
   0   5   2     1130.92     1183.56     15.81 o 
   1   5   2     1959.65     2000.07     29.35 o 
   2   5   2     6058.65     5914.78    192.83 o 
   3   5   2       11.26       36.34      2.41 o 
   4   5   2       91.83       89.92      3.86 o 
   5   5   2     1176.37     1215.15     28.21 o 
   6   5   2      163.10      143.84      8.11 o 
   7   5   2      766.61      747.28     14.78 o 
   8   5   2      374.89      366.19     14.97 o 
   9   5   2      526.96      557.04     19.81 o 
  -6   6   2      111.74      106.66      9.93 o 
  -5   6   2        9.79        5.78      3.16 o 
  -4   6   2      839.20      841.03     19.43 o 
  -3   6   2      355.49      385.28      9.00 o 
  -2   6   2       35.64       37.84      5.92 o 
  -1   6   2     1602.44     1596.74     23.87 o 
   0   6   2     2262.93     2296.79     23.90 o 
   1   6   2      623.27      618.82      8.18 o 
   2   6   2      534.31      534.90      7.32 o 
   3   6   2     5021.72     5044.78     60.14 o 
   4   6   2     2460.75     2419.74     32.44 o 
   5   6   2       22.89       31.81      4.11 o 
   6   6   2     2160.41     2157.81     45.48 o 
   7   6   2     1024.31     1042.92     27.68 o 
   8   6   2      207.14      205.85      8.02 o 
   9   6   2      175.54      175.71     11.12 o 
  10   6   2      360.17      387.60     17.78 o 
  -6   7   2      258.62      264.86     15.48 o 
  -5   7   2      121.04      116.38      9.63 o 
  -4   7   2        0.26        1.24      1.38 o 
  -3   7   2      914.73      939.07     16.63 o 
  -2   7   2     1184.05     1208.62     19.14 o 
  -1   7   2      437.11      414.90     10.74 o 
   0   7   2     2347.50     2342.64     24.50 o 
   1   7   2     4798.81     4655.49     45.28 o 
   2   7   2      943.14      907.15     14.51 o 
   3   7   2      611.36      591.43     11.41 o 
   4   7   2     2268.07     2276.24     31.49 o 
   5   7   2     1681.70     1735.14     26.23 o 
   6   7   2      132.31      126.05      8.11 o 
   7   7   2      686.66      670.79     21.31 o 
   8   7   2     1295.32     1219.01     32.52 o 
   9   7   2       99.82       98.10      8.80 o 
  -5   8   2      451.98      443.64     19.66 o 
  -4   8   2      311.50      311.45     15.24 o 
  -3   8   2      196.80      196.98      6.85 o 
  -2   8   2     1231.96     1244.17     20.41 o 
  -1   8   2      195.91      208.38      6.34 o 
   0   8   2       77.24       73.93      3.57 o 
   1   8   2      594.52      564.06      8.36 o 
   2   8   2       51.54       55.38      3.32 o 
   3   8   2     1728.78     1679.70     29.98 o 
   4   8   2       46.03       42.02      3.26 o 
   5   8   2     1318.69     1352.45     22.41 o 
   6   8   2     1841.27     1748.71     39.79 o 
   7   8   2       12.43       15.30      3.88 o 
   8   8   2      485.98      490.60     18.82 o 
   9   8   2      425.63      389.66     17.24 o 
  -4   9   2      533.08      547.41     21.51 o 
  -3   9   2      248.59      242.92     12.91 o 
  -2   9   2      297.94      311.89     21.00 o 
  -1   9   2     1146.99     1135.78     19.01 o 
   0   9   2      526.86      526.61     15.43 o 
   1   9   2      233.42      220.17      6.06 o 
   2   9   2      193.81      197.65      6.06 o 
   3   9   2     2528.11     2455.27     33.85 o 
   4   9   2       10.74       12.82      2.27 o 
   5   9   2       30.16       28.15      3.15 o 
   6   9   2     1355.23     1327.16     33.16 o 
   7   9   2      179.47      199.21     11.18 o 
   8   9   2       47.05       48.15      6.35 o 
   9   9   2      235.39      224.68     13.21 o 
  -3  10   2      347.66      398.04     17.42 o 
  -2  10   2      249.28      273.04      8.70 o 
  -1  10   2       62.33       57.28      5.49 o 
   0  10   2      762.98      742.23     20.35 o 
   1  10   2     1133.74     1092.79     26.43 o 
   2  10   2      171.90      178.94      8.29 o 
   3  10   2      663.18      695.83     14.02 o 
   4  10   2      833.45      864.01     16.81 o 
   5  10   2      271.66      271.24     16.90 o 
   6  10   2       42.23       56.74      6.29 o 
   7  10   2      686.45      676.17     22.53 o 
   8  10   2      366.47      361.90     16.43 o 
  -1  11   2      165.62      170.04      9.48 o 
   0  11   2        0.08        2.56      2.44 o 
   1  11   2      343.65      333.83     13.51 o 
   2  11   2      261.49      287.18     12.68 o 
   3  11   2       78.25       80.90      4.62 o 
   4  11   2      247.87      256.24      8.50 o 
   5  11   2      411.48      397.67     11.25 o 
   6  11   2      155.02      169.14     10.38 o 
   7  11   2       68.81       80.54      8.11 o 
   8  11   2      343.52      377.33     17.51 o 
   0  12   2      147.30      152.02      9.66 o 
   1  12   2        6.37       11.00      3.70 o 
   2  12   2      463.04      467.04     17.72 o 
   3  12   2      279.43      266.78     13.27 o 
   4  12   2        3.24        3.26      1.87 o 
   5  12   2       56.79       48.14      4.37 o 
   6  12   2      395.48      403.73     16.64 o 
   7  12   2       86.48       83.13      8.29 o 
   1  13   2      172.69      198.34     11.81 o 
   2  13   2       75.62       70.25      7.81 o 
   3  13   2       18.68       15.98      4.65 o 
   4  13   2      235.29      243.66     19.61 o 
   5  13   2       38.36       44.21      4.51 o 
  -6 -11   3      253.76      256.45     13.12 o 
  -5 -11   3      329.26      334.62     14.44 o 
  -4 -11   3      178.76      188.68     10.32 o 
  -3 -11   3       83.97       81.82      6.53 o 
  -2 -11   3      386.50      402.62     14.23 o 
  -7 -10   3      263.24      274.65     13.78 o 
  -6 -10   3        4.23        2.80      2.71 o 
  -5 -10   3      250.66      267.94     12.44 o 
  -4 -10   3      345.61      357.07     13.84 o 
  -3 -10   3      229.78      238.44     10.74 o 
  -2 -10   3       87.01       86.90     11.24 o 
  -1 -10   3      399.23      375.35     12.83 o 
   0 -10   3      353.67      335.47     13.75 o 
   1 -10   3       10.35        5.46      2.80 o 
   2 -10   3      294.80      298.07     14.23 o 
  -7  -9   3      404.08      435.56     16.91 o 
  -6  -9   3      326.20      333.46     14.08 o 
  -5  -9   3        8.87        8.80      3.22 o 
  -4  -9   3      343.49      358.92     13.54 o 
  -3  -9   3     1033.24     1044.41     25.50 o 
  -2  -9   3        8.38       13.77      2.23 o 
  -1  -9   3      284.30      299.50      6.73 o 
   0  -9   3     1114.31     1118.19     18.91 o 
   1  -9   3       74.19       75.26      6.35 o 
   2  -9   3       43.91       45.11      5.69 o 
   3  -9   3      220.02      228.53     12.64 o 
  -8  -8   3      110.01      115.19      8.47 o 
  -7  -8   3      151.52      154.65      9.42 o 
  -6  -8   3      625.31      630.91     19.87 o 
  -5  -8   3      425.21      425.49     15.04 o 
  -4  -8   3        0.43        0.00      1.58 o 
  -3  -8   3     1143.29     1180.32     27.30 o 
  -2  -8   3      941.64      960.44     16.60 o 
  -1  -8   3       75.16       70.01      4.68 o 
   0  -8   3      249.84      249.38      5.72 o 
   1  -8   3      865.31      869.08     15.65 o 
   2  -8   3      575.50      586.96     19.36 o 
   3  -8   3        0.35        0.51      2.06 o 
   4  -8   3      587.54      612.22     22.29 o 
  -8  -7   3      399.70      365.10     14.82 o 
  -7  -7   3      103.56       96.34      7.10 o 
  -6  -7   3        0.11        5.31      2.50 o 
  -5  -7   3      840.09      812.66     22.00 o 
  -4  -7   3      401.04      396.12     13.40 o 
  -3  -7   3        2.92        5.93      1.94 o 
  -2  -7   3      598.44      609.51     16.03 o 
  -1  -7   3      753.76      769.91     11.03 o 
   0  -7   3      153.67      162.66      4.25 o 
   1  -7   3        8.82       13.06      1.83 o 
   2  -7   3     1175.32     1145.72     28.79 o 
   3  -7   3      763.22      725.87     22.44 o 
   4  -7   3       15.47       16.10      4.11 o 
   5  -7   3      794.22      822.76     27.37 o 
  -8  -6   3      102.33       99.12      7.31 o 
  -7  -6   3      545.42      529.20     17.25 o 
  -6  -6   3      219.71      212.44      9.81 o 
  -5  -6   3       56.43       50.57      4.83 o 
  -4  -6   3     1385.16     1404.95     30.63 o 
  -3  -6   3      589.02      626.07     16.59 o 
  -2  -6   3        2.46        2.42      1.31 o 
  -1  -6   3     1250.14     1256.33     15.22 o 
   0  -6   3     2706.84     2744.88     28.70 o 
   1  -6   3      427.49      427.86      7.18 o 
   2  -6   3      522.33      513.35     10.93 o 
   3  -6   3     2573.17     2553.93     53.36 o 
   4  -6   3      297.69      297.79     13.81 o 
   5  -6   3       52.62       53.52      6.68 o 
   6  -6   3      363.25      404.43     18.70 o 
  -8  -5   3       81.41       79.88      6.41 o 
  -7  -5   3      221.33      219.41     10.20 o 
  -6  -5   3     1109.88     1086.94     26.19 o 
  -5  -5   3      911.23      911.65     22.36 o 
  -4  -5   3      218.60      216.75      8.74 o 
  -3  -5   3     1809.32     1814.57     35.57 o 
  -2  -5   3     2761.57     2722.19     49.11 o 
  -1  -5   3      283.98      300.59      5.44 o 
   0  -5   3     2979.19     3085.71     31.19 o 
   1  -5   3     2066.44     2106.37     22.51 o 
   2  -5   3      384.66      377.57      8.65 o 
   3  -5   3      848.65      871.02     15.76 o 
   4  -5   3       98.02      106.69      7.57 o 
   5  -5   3      594.46      600.29     21.10 o 
   6  -5   3        0.06        0.00      2.39 o 
   7  -5   3      159.96      166.96     12.38 o 
  -9  -4   3      276.81      420.52     20.19 o 
  -7  -4   3      229.77      217.42      9.69 o 
  -6  -4   3      572.85      539.91     15.76 o 
  -5  -4   3     2955.33     2949.46     54.86 o 
  -4  -4   3      428.45      428.37     12.53 o 
  -3  -4   3      553.51      584.94     14.78 o 
  -2  -4   3     1539.98     1578.18     30.22 o 
  -1  -4   3      508.29      424.37     10.82 o 
   0  -4   3      283.40      335.45      5.37 o 
   1  -4   3      235.07      308.27      5.14 o 
   2  -4   3     1705.48     1651.07     51.80 o 
   3  -4   3      140.90      159.62      5.36 o 
   4  -4   3       80.65       79.53      6.38 o 
   5  -4   3     1809.79     1801.77     42.36 o 
   6  -4   3      296.33      310.10     14.94 o 
   7  -4   3        5.53        2.15      3.01 o 
  -9  -3   3        1.98        8.50      4.38 o 
  -8  -3   3      362.94      416.97     17.90 o 
  -7  -3   3     1299.17     1251.00     28.20 o 
  -6  -3   3      135.89      132.61      6.80 o 
  -5  -3   3      117.92      117.08      6.02 o 
  -4  -3   3     4600.23     4704.64     80.86 o 
  -3  -3   3     3883.71     4197.34     71.81 o 
  -2  -3   3      324.65      342.51      9.31 o 
  -1  -3   3     6767.81     6745.73    110.15 o 
   0  -3   3     3701.18     3650.48     35.21 o 
   1  -3   3      110.11      111.28      3.31 o 
   2  -3   3      487.97      451.96      6.33 o 
   3  -3   3     3287.34     3311.77     37.62 o 
   4  -3   3      589.87      592.37     15.85 o 
   5  -3   3      167.49      176.85      9.75 o 
   6  -3   3      876.75      864.05     26.24 o 
   7  -3   3      289.48      277.88     14.64 o 
   8  -3   3        0.07        2.83      3.52 o 
  -9  -2   3      292.08      319.66     15.93 o 
  -8  -2   3        3.71        4.59      3.28 o 
  -7  -2   3      637.12      694.16     21.58 o 
  -6  -2   3     2521.65     2438.78     45.98 o 
  -5  -2   3      857.86      858.70     19.56 o 
  -4  -2   3      344.93      328.05      9.67 o 
  -3  -2   3     8790.99     8716.25     98.00 o 
  -2  -2   3     6364.24     6348.15    103.94 o 
  -1  -2   3      268.48      272.04      7.10 o 
   0  -2   3     5233.32     5250.07     61.85 o 
   1  -2   3     4280.14     4308.43     40.77 o 
   2  -2   3      995.73     1000.87     11.13 o 
   3  -2   3      240.83      227.68      7.85 o 
   4  -2   3     1597.70     1635.22     35.60 o 
   5  -2   3      687.68      668.37     13.25 o 
   6  -2   3      234.47      224.58     11.66 o 
   7  -2   3      662.27      675.47     23.16 o 
   8  -2   3      146.63      158.67     11.42 o 
  -9  -1   3      633.75      694.88     23.54 o 
  -8  -1   3      316.38      347.95     14.97 o 
  -7  -1   3        0.92        2.06      2.24 o 
  -6  -1   3      914.32      932.35     23.71 o 
  -5  -1   3     2503.67     2537.18     45.79 o 
  -4  -1   3      558.09      535.54     12.72 o 
  -3  -1   3     1182.80     1193.31     22.70 o 
  -2  -1   3     3920.11     3993.24     66.16 o 
  -1  -1   3       62.42       82.49      3.10 o 
   0  -1   3     2070.47     2253.58     27.68 o 
   1  -1   3      305.44      322.06      5.86 o 
   2  -1   3     2821.51     2820.54     35.31 o 
   3  -1   3      984.21     1110.98     41.04 o 
   4  -1   3     1309.31     1389.66     23.28 o 
   5  -1   3     1618.69     1631.13     24.66 o 
   6  -1   3      159.49      183.26      9.96 o 
   7  -1   3       38.81       42.19      5.93 o 
   8  -1   3      542.85      556.92     21.27 o 
   9  -1   3      302.22      322.23     16.70 o 
  -8   0   3     1345.24     1290.41     31.98 o 
  -7   0   3      500.72      522.92     17.21 o 
  -6   0   3     1016.06      958.30     23.65 o 
  -5   0   3     1857.66     1893.69     25.30 o 
  -4   0   3       15.72       10.71      2.09 o 
  -3   0   3      222.41      230.46      5.25 o 
  -2   0   3      379.15      371.87      7.21 o 
  -1   0   3      286.83      253.98      5.70 o 
   0   0   3    21742.13    20276.94    366.95 o 
   1   0   3     2832.67     3034.70     46.88 o 
   2   0   3     1004.77      953.28     19.33 o 
   3   0   3     7795.80     7763.05     72.14 o 
   4   0   3        4.53        0.81      0.99 o 
   5   0   3      276.51      280.88      5.29 o 
   6   0   3     1783.08     1822.91     29.21 o 
   7   0   3      477.97      482.55     17.75 o 
   8   0   3      242.58      216.64     12.38 o 
   9   0   3      365.33      384.18     17.84 o 
  -8   1   3        1.86        4.74      2.92 o 
  -7   1   3      707.11      691.57     19.79 o 
  -6   1   3     1823.56     1880.62     37.94 o 
  -5   1   3        9.19       10.88      2.47 o 
  -4   1   3      767.24      785.38     11.76 o 
  -3   1   3     5084.31     5107.76    114.34 o 
  -2   1   3     2221.75     2124.42     25.21 o 
  -1   1   3       16.64       16.63      1.88 o 
   0   1   3    20091.99    20124.54    222.73 o 
   1   1   3     2069.66     2067.70     17.26 o 
   2   1   3      559.34      557.00      6.57 o 
   3   1   3     2130.73     2083.72     27.13 o 
   4   1   3     4233.93     4139.54     51.53 o 
   5   1   3      278.35      305.80      7.68 o 
   6   1   3     1345.49     1388.66     22.39 o 
   7   1   3     2510.15     2493.79     36.39 o 
   8   1   3       27.32       28.03      4.98 o 
   9   1   3      164.81      151.46     10.82 o 
  -7   2   3        0.99        3.79      1.88 o 
  -6   2   3      479.72      463.67     14.20 o 
  -5   2   3     1000.48     1004.78     22.43 o 
  -4   2   3        3.13        3.46      1.64 o 
  -3   2   3      272.57      271.45      8.41 o 
  -2   2   3     2515.43     2405.63     40.33 o 
  -1   2   3       66.91       81.62      3.46 o 
   0   2   3     1203.31     1287.02     15.66 o 
   1   2   3     7656.34     7918.82    119.20 o 
   2   2   3     1111.87     1103.24     11.44 o 
   3   2   3     2026.78     2095.34     34.90 o 
   4   2   3     4801.11     4831.18     59.11 o 
   5   2   3     2535.91     2593.11     34.98 o 
   6   2   3       47.03       49.65      3.40 o 
   7   2   3      524.17      539.91     12.33 o 
   8   2   3     1801.07     1713.17     40.38 o 
  -7   3   3      126.78      117.97      7.07 o 
  -6   3   3       74.47       79.11      5.52 o 
  -5   3   3      485.87      477.96     13.64 o 
  -4   3   3      861.71      853.44     19.08 o 
  -3   3   3        1.64        6.26      1.70 o 
  -2   3   3     2647.04     2665.43     44.42 o 
  -1   3   3     5707.02     5831.26     90.21 o 
   0   3   3       60.83       87.07      2.33 o 
   1   3   3     8668.92     8654.26     95.68 o 
   2   3   3     1758.82     1708.27     28.87 o 
   3   3   3     2107.81     2027.65     20.38 o 
   4   3   3       80.65       88.36      6.28 o 
   5   3   3     1956.11     1941.67     22.13 o 
   6   3   3     3254.11     3163.77     49.67 o 
   7   3   3      119.93      114.49      5.28 o 
   8   3   3      717.60      684.82     21.19 o 
  -6   4   3      247.29      261.35     10.17 o 
  -5   4   3       27.91       25.37      3.28 o 
  -4   4   3     1810.49     1803.04     33.88 o 
  -3   4   3      632.53      628.95     14.75 o 
  -2   4   3       18.98       18.22      2.27 o 
  -1   4   3     2928.27     2984.25     48.70 o 
   0   4   3       89.53      139.21      5.82 o 
   1   4   3      926.98      939.88     12.99 o 
   2   4   3        1.20       12.61      1.30 o 
   3   4   3     3106.86     3124.93     38.14 o 
   4   4   3     3614.65     3698.79     36.71 o 
   5   4   3       63.49       54.13      4.19 o 
   6   4   3     3006.51     2985.40     40.15 o 
   7   4   3     1211.21     1179.74     28.50 o 
   8   4   3      119.43      112.92      5.66 o 
   9   4   3      387.08      365.42     11.00 o 
  -7   5   3       84.27       88.32      9.51 o 
  -6   5   3      390.28      380.50     10.26 o 
  -5   5   3      800.54      803.01     19.43 o 
  -4   5   3      461.80      440.17     12.59 o 
  -3   5   3      343.05      369.12     10.74 o 
  -2   5   3     1618.10     1590.48     29.34 o 
  -1   5   3      253.57      314.19      8.89 o 
   0   5   3     1510.92     1399.43     17.88 o 
   1   5   3     3431.71     3129.82     30.62 o 
   2   5   3       14.99        6.80      1.21 o 
   3   5   3     3363.80     3439.88     42.04 o 
   4   5   3      511.33      408.17      8.81 o 
   5   5   3     2197.94     2198.51     44.58 o 
   6   5   3        3.43        1.58      2.03 o 
   7   5   3      785.85      766.94     15.28 o 
   8   5   3     2160.34     2093.84     32.04 o 
   9   5   3       22.48       16.16      4.26 o 
  -6   6   3      163.04      146.60     11.24 o 
  -5   6   3      531.29      522.24     12.14 o 
  -4   6   3      344.75      329.24      8.70 o 
  -3   6   3       60.57       63.32      3.46 o 
  -2   6   3     1548.69     1483.73     21.84 o 
  -1   6   3     3033.53     3061.15     62.29 o 
   0   6   3       54.98       74.57      2.24 o 
   1   6   3     2822.37     2837.96     32.75 o 
   2   6   3     3964.35     3935.82     43.83 o 
   3   6   3      843.96      771.39     15.55 o 
   4   6   3      554.76      564.87     11.89 o 
   5   6   3     1671.68     1678.84     26.41 o 
   6   6   3     1324.10     1278.96     31.07 o 
   7   6   3      122.56      126.20      8.47 o 
   8   6   3      674.05      652.15     21.75 o 
   9   6   3      398.21      383.01     16.61 o 
  10   6   3        1.64        4.89      3.70 o 
  -6   7   3       71.75       73.05      8.74 o 
  -5   7   3       91.08       80.21      8.32 o 
  -4   7   3      783.57      827.17     16.03 o 
  -3   7   3      617.47      629.15     12.86 o 
  -2   7   3        0.08        1.15      1.13 o 
  -1   7   3     1538.30     1533.01     23.83 o 
   0   7   3     1891.38     1889.69     25.59 o 
   1   7   3      399.61      412.71      8.30 o 
   2   7   3     1258.05     1198.34     17.85 o 
   3   7   3     2144.32     2170.18     24.18 o 
   4   7   3      448.48      424.22     13.56 o 
   5   7   3      145.61      147.56      6.56 o 
   6   7   3     1137.23     1166.08     29.69 o 
   7   7   3      310.92      338.93     14.47 o 
   8   7   3        5.94        5.64      3.16 o 
   9   7   3      310.11      311.38     10.77 o 
  -5   8   3       13.74       12.61      4.26 o 
  -4   8   3       65.37       72.28      5.11 o 
  -3   8   3      185.21      195.16      6.85 o 
  -2   8   3      422.80      409.78      9.88 o 
  -1   8   3        3.80        3.99      1.40 o 
   0   8   3      848.75      837.21     24.77 o 
   1   8   3     1945.51     1853.82     24.90 o 
   2   8   3       62.40       62.14      3.18 o 
   3   8   3      192.62      205.59      6.31 o 
   4   8   3     1255.57     1274.38     20.63 o 
   5   8   3     1173.49     1166.77     20.21 o 
   6   8   3        1.04        1.16      2.36 o 
   7   8   3      848.19      821.96     24.89 o 
   8   8   3      630.20      615.15     21.81 o 
   9   8   3       10.84        9.12      3.91 o 
  -4   9   3      152.24      165.47     11.45 o 
  -3   9   3      799.63      841.58     16.80 o 
  -2   9   3     1056.19     1065.37     18.97 o 
  -1   9   3       20.84       36.28      3.08 o 
   0   9   3       40.17       56.00      4.92 o 
   1   9   3      524.41      486.55     14.74 o 
   2   9   3      351.44      321.52     14.59 o 
   3   9   3     1669.00     1595.67     24.05 o 
   4   9   3      783.38      751.53     14.76 o 
   5   9   3      813.48      812.05     16.24 o 
   6   9   3      691.45      654.51     34.50 o 
   7   9   3      186.44      178.45     10.77 o 
   8   9   3      326.95      319.35     15.27 o 
   9   9   3      339.97      319.77     16.05 o 
  -3  10   3       73.81       87.54      8.50 o 
  -2  10   3      130.79      111.61      7.43 o 
  -1  10   3      420.51      442.42     14.95 o 
   0  10   3      766.21      718.98     19.73 o 
   1  10   3        2.95        4.29      2.36 o 
   2  10   3      928.04      895.39     15.63 o 
   3  10   3     1301.49     1251.45     20.67 o 
   4  10   3        0.15        0.00      1.29 o 
   5  10   3      556.93      541.96     13.05 o 
   6  10   3      537.98      549.54     13.72 o 
   7  10   3      185.49      184.57     11.06 o 
   8  10   3       73.87       85.99      8.35 o 
   9  10   3      417.39      420.46     18.85 o 
  -1  11   3      115.44      117.10      7.84 o 
   0  11   3      360.13      364.26     14.02 o 
   1  11   3      216.13      212.88     10.53 o 
   2  11   3       29.92       30.59      4.53 o 
   3  11   3      253.48      259.97      8.05 o 
   4  11   3      657.85      660.49     18.59 o 
   5  11   3       64.96       68.22      7.80 o 
   6  11   3      139.86      143.33      7.31 o 
   7  11   3      748.88      769.28     24.95 o 
   8  11   3      195.24      196.61     12.29 o 
  -1  12   3       78.50       77.85      7.39 o 
   0  12   3        4.52        3.40      2.86 o 
   1  12   3      312.41      299.54     13.42 o 
   2  12   3      336.23      326.87     14.32 o 
   3  12   3       11.27       15.12      4.14 o 
   4  12   3      613.06      591.52     13.91 o 
   5  12   3      340.15      340.16     10.61 o 
   6  12   3       47.16       49.02      4.71 o 
   7  12   3      271.52      265.05     14.23 o 
   1  13   3       26.96       22.24      4.92 o 
   2  13   3      468.43      489.97     18.97 o 
   3  13   3       14.35       14.34      4.32 o 
   4  13   3        0.29        0.66      2.89 o 
   5  13   3      328.76      326.85     10.69 o 
   6  13   3      195.68      198.22      8.77 o 
  -5 -11   4        0.13        0.00      2.80 o 
  -4 -11   4      236.83      262.65     12.50 o 
  -3 -11   4      339.10      363.97     14.32 o 
  -2 -11   4       17.45       20.90      4.05 o 
  -6 -10   4      240.59      248.34     12.62 o 
  -5 -10   4      196.91      202.64     10.86 o 
  -4 -10   4       11.51       18.81      4.11 o 
  -3 -10   4       45.03       52.72      5.46 o 
  -2 -10   4      275.59      267.95     11.27 o 
  -1 -10   4      115.25      118.26      7.28 o 
   0 -10   4       47.87       54.36      6.05 o 
   1 -10   4      445.43      415.44     16.70 o 
   2 -10   4      171.28      158.88     10.44 o 
  -7  -9   4       33.45       38.13      5.64 o 
  -6  -9   4        7.38        6.38      3.10 o 
  -5  -9   4      494.27      513.34     17.57 o 
  -4  -9   4      106.29      117.90      7.54 o 
  -3  -9   4      382.25      379.61     13.72 o 
  -2  -9   4      834.56      839.10     21.73 o 
  -1  -9   4      507.67      505.78     11.42 o 
   0  -9   4      286.34      277.73      8.08 o 
   1  -9   4      260.86      258.28     12.17 o 
   2  -9   4      295.20      306.07     14.02 o 
   3  -9   4      217.67      243.47     13.12 o 
  -8  -8   4      181.92      185.07     10.82 o 
  -7  -8   4      340.59      336.33     14.38 o 
  -6  -8   4      486.32      457.69     16.44 o 
  -5  -8   4       81.83       86.29      6.59 o 
  -4  -8   4      610.03      628.42     18.71 o 
  -3  -8   4     1896.36     2011.34     41.34 o 
  -2  -8   4        5.83        7.69      2.44 o 
  -1  -8   4      728.06      706.04     13.61 o 
   0  -8   4     1399.33     1346.81     21.55 o 
   1  -8   4       90.35       90.42      6.52 o 
   2  -8   4      383.20      358.22     14.68 o 
   3  -8   4      522.44      521.52     19.45 o 
   4  -8   4      100.97      120.97      9.45 o 
  -8  -7   4       27.66       28.06      4.62 o 
  -7  -7   4      283.95      270.10     12.11 o 
  -6  -7   4      724.80      698.98     20.62 o 
  -5  -7   4      411.82      424.15     14.71 o 
  -4  -7   4      228.71      236.90     10.08 o 
  -3  -7   4     1442.31     1470.08     31.64 o 
  -2  -7   4      988.03     1000.66     23.32 o 
  -1  -7   4       17.36       11.84      2.92 o 
   0  -7   4      975.16      978.32     13.28 o 
   1  -7   4     1567.16     1447.18     22.53 o 
   2  -7   4      290.26      280.82     12.23 o 
   3  -7   4      262.06      252.41     12.26 o 
   4  -7   4      586.85      591.35     21.27 o 
   5  -7   4      244.31      252.87     14.20 o 
  -8  -6   4      258.68      252.76     11.84 o 
  -7  -6   4       12.21       11.03      3.13 o 
  -6  -6   4      452.77      432.91     14.86 o 
  -5  -6   4     1568.01     1522.63     33.50 o 
  -4  -6   4      383.06      403.28     13.22 o 
  -3  -6   4      409.56      415.18     12.89 o 
  -2  -6   4     2408.79     2487.53     46.67 o 
  -1  -6   4      725.30      721.57     13.75 o 
   0  -6   4      258.49      277.39      5.61 o 
   1  -6   4      467.33      461.12     11.08 o 
   2  -6   4     1291.45     1280.67     20.95 o 
   3  -6   4      801.75      828.03     23.91 o 
   4  -6   4       67.42       63.15      6.62 o 
   5  -6   4      751.94      759.24     25.19 o 
   6  -6   4      197.29      194.17     12.73 o 
  -8  -5   4      168.03      175.05      9.36 o 
  -7  -5   4     1037.34      969.38     24.75 o 
  -6  -5   4       21.71       21.77      3.55 o 
  -5  -5   4      360.20      355.08     12.26 o 
  -4  -5   4     2360.27     2496.13     47.74 o 
  -3  -5   4      296.98      314.63     10.44 o 
  -2  -5   4        3.85        6.56      1.70 o 
  -1  -5   4     1493.50     1461.66     21.12 o 
   0  -5   4     3367.08     3434.64     34.70 o 
   1  -5   4      258.24      251.80      5.03 o 
   2  -5   4     1228.95     1213.09     19.50 o 
   3  -5   4     1964.56     1840.89     89.78 o 
   4  -5   4      105.69      108.69      7.75 o 
   5  -5   4      105.44      101.38      8.26 o 
   6  -5   4      508.17      535.89     21.06 o 
   7  -5   4      294.55      294.70     16.37 o 
  -9  -4   4      226.80      267.27     16.19 o 
  -7  -4   4     1657.72     1560.36     34.09 o 
  -6  -4   4      217.09      214.02      9.16 o 
  -5  -4   4       16.06       13.21      2.59 o 
  -4  -4   4      973.25     1003.22     22.61 o 
  -3  -4   4      372.85      300.46      9.64 o 
  -2  -4   4     1644.91     1638.71     31.45 o 
  -1  -4   4       12.12       26.71      2.62 o 
   0  -4   4     5988.76     5942.67     71.34 o 
   1  -4   4     1143.86     1159.11     13.56 o 
   2  -4   4      149.23      162.63      5.25 o 
   3  -4   4     1436.82     1363.23     29.65 o 
   4  -4   4     1024.72     1082.96     25.74 o 
   5  -4   4      734.18      747.92     23.34 o 
   6  -4   4      313.11      310.88     14.79 o 
   7  -4   4      677.53      693.50     24.94 o 
  -9  -3   4      424.91      511.93     21.69 o 
  -8  -3   4      601.54      638.35     23.09 o 
  -6  -3   4     1131.72     1134.59     25.47 o 
  -5  -3   4     2526.23     2511.11     47.04 o 
  -4  -3   4       64.17       52.81      3.94 o 
  -3  -3   4     1764.27     1796.85     34.03 o 
  -2  -3   4     2750.25     2613.06     46.15 o 
  -1  -3   4      638.70      574.15     13.05 o 
   0  -3   4        3.25        5.69      1.05 o 
   1  -3   4     1706.87     1636.74     24.71 o 
   2  -3   4     2460.64     2459.97     36.08 o 
   3  -3   4       59.65       75.23      3.62 o 
   4  -3   4     1501.45     1525.52     51.93 o 
   5  -3   4     1082.10     1077.03     28.61 o 
   6  -3   4       38.01       43.38      5.96 o 
   7  -3   4      336.88      357.98     16.73 o 
   8  -3   4      305.97      307.20     16.40 o 
  -9  -2   4       27.98       34.47      6.62 o 
  -8  -2   4      531.89      574.99     20.91 o 
  -7  -2   4      690.55      732.39     22.68 o 
  -6  -2   4       38.96       37.39      3.73 o 
  -5  -2   4      217.51      199.21      7.61 o 
  -4  -2   4     1990.90     2017.88     37.59 o 
  -3  -2   4     1306.21     1350.88     26.14 o 
  -2  -2   4        4.37        0.33      0.81 o 
  -1  -2   4     3236.01     3076.60     52.34 o 
   0  -2   4     1433.23     1411.25     19.07 o 
   1  -2   4      133.55      122.35      3.70 o 
   2  -2   4     2390.61     2351.52     31.02 o 
   3  -2   4     1379.58     1472.22     45.39 o 
   4  -2   4      121.52      129.18      7.29 o 
   5  -2   4      760.76      764.17     14.86 o 
   6  -2   4      897.06      928.27     26.42 o 
   7  -2   4      183.41      198.11     11.72 o 
   8  -2   4       96.07       89.63      8.92 o 
  -9  -1   4       99.32      106.18      9.69 o 
  -8  -1   4        5.96        4.05      3.19 o 
  -7  -1   4      247.71      271.14     12.62 o 
  -6  -1   4     1007.95     1080.05     26.81 o 
  -5  -1   4      524.45      552.95     10.52 o 
  -4  -1   4      816.25      845.99     17.98 o 
  -3  -1   4     2969.08     3026.76     51.85 o 
  -2  -1   4     1088.97     1130.34     21.20 o 
  -1  -1   4     1011.41      977.71     18.58 o 
   0  -1   4     2023.13     1891.18     33.42 o 
   1  -1   4      751.63      758.24     16.47 o 
   2  -1   4      162.29      195.15      4.97 o 
   3  -1   4     2749.41     2743.35     35.78 o 
   4  -1   4     2803.38     2869.46     38.18 o 
   5  -1   4      109.77      108.67      4.65 o 
   6  -1   4      999.78     1022.78     18.63 o 
   7  -1   4     1419.12     1438.12     36.53 o 
   8  -1   4       79.37       74.81      7.96 o 
   9  -1   4       48.75       51.28      7.45 o 
  -8   0   4        1.45       16.46      4.47 o 
  -7   0   4        5.83       11.81      3.37 o 
  -6   0   4      931.05      975.00     24.51 o 
  -5   0   4     1896.82     1911.04     38.02 o 
  -3   0   4      763.82      709.62     10.84 o 
  -2   0   4     3300.56     3209.10     37.62 o 
  -1   0   4       40.37       37.83      3.10 o 
   0   0   4     5224.63     5696.14     77.64 o 
   1   0   4    10436.64    10481.02     96.42 o 
   2   0   4     1604.56     1576.91     24.56 o 
   3   0   4       80.39       93.07      3.74 o 
   4   0   4     4153.66     4263.79     68.31 o 
   5   0   4      186.70      163.85      5.63 o 
   6   0   4        1.14        0.00      1.11 o 
   7   0   4      619.66      619.28     20.26 o 
   8   0   4      540.00      560.57     20.47 o 
   9   0   4      124.45      117.43      9.87 o 
  -8   1   4      829.90      860.55     24.53 o 
  -7   1   4      351.46      383.68     14.44 o 
  -6   1   4      270.42      279.65     11.42 o 
  -5   1   4     1218.68     1225.78     26.95 o 
  -4   1   4      678.93      639.85     10.19 o 
  -3   1   4      628.17      694.61     10.28 o 
  -2   1   4     2923.66     2953.64     34.57 o 
  -1   1   4     3185.37     3142.32     36.23 o 
   0   1   4      383.18      421.83      6.39 o 
   1   1   4     4008.63     4164.10     38.62 o 
   2   1   4     3734.26     3572.41     70.49 o 
   3   1   4      819.66      792.67     12.49 o 
   4   1   4      274.28      279.11      6.91 o 
   5   1   4     3300.61     3274.67     50.93 o 
   6   1   4     1069.41     1061.35     18.47 o 
   7   1   4       21.02       15.22      2.95 o 
   8   1   4      599.28      604.54     20.62 o 
   9   1   4      287.80      304.99     14.97 o 
  -8   2   4      111.19      110.03      7.90 o 
  -7   2   4      499.06      492.19     16.02 o 
  -6   2   4      254.57      232.43      9.96 o 
  -5   2   4       95.84       93.36      5.84 o 
  -4   2   4     1528.08     1478.27     29.42 o 
  -3   2   4     1810.42     1841.81     33.76 o 
  -2   2   4       10.13       15.24      1.19 o 
  -1   2   4     3376.74     3558.89     40.77 o 
   0   2   4     3813.89     3864.21     43.92 o 
   1   2   4     1549.67     1653.24     26.97 o 
   2   2   4       46.73       38.35      1.58 o 
   3   2   4     5884.09     5911.03     48.20 o 
   4   2   4     6853.57     6902.72     82.58 o 
   5   2   4        8.00       10.50      2.97 o 
   6   2   4     2858.86     2866.99     39.38 o 
   7   2   4     1499.88     1485.34     32.84 o 
   8   2   4        4.04        5.04      2.06 o 
  -7   3   4      211.93      211.98      9.99 o 
  -6   3   4      779.30      769.67     20.12 o 
  -5   3   4       90.27       89.13      5.70 o 
  -4   3   4      108.54      120.27      6.23 o 
  -3   3   4     1063.51     1034.54     21.57 o 
  -2   3   4     3366.11     3394.06     55.93 o 
  -1   3   4      192.82      227.39      4.13 o 
   0   3   4      858.97      852.79     11.53 o 
   1   3   4    15036.83    14718.54    213.78 o 
   2   3   4     1299.18     1320.56     17.30 o 
   3   3   4      469.96      515.25      6.77 o 
   4   3   4     6774.63     6613.23     54.26 o 
   5   3   4     2160.86     2162.84     24.32 o 
   6   3   4      225.58      225.25     12.96 o 
   7   3   4      920.71      920.24     17.12 o 
   8   3   4     1048.97     1020.13     27.89 o 
  10   3   4      102.09       82.15      8.53 o 
  -7   4   4        5.93        5.55      2.59 o 
  -6   4   4      109.61      118.56      6.86 o 
  -5   4   4      158.17      168.37      7.72 o 
  -4   4   4     1164.70     1138.37     24.14 o 
  -3   4   4      239.66      238.59      8.38 o 
  -2   4   4     2316.61     2277.44     39.61 o 
  -1   4   4     4437.39     4491.37     71.41 o 
   0   4   4      748.84      798.14     15.85 o 
   1   4   4     2955.70     2894.53     64.65 o 
   2   4   4    11907.54    11939.47    132.30 o 
   3   4   4      714.89      755.99     13.50 o 
   4   4   4     1224.88     1281.64     14.62 o 
   5   4   4     6705.55     6678.11     65.19 o 
   6   4   4      484.85      472.30      8.64 o 
   7   4   4       13.18       33.96      4.65 o 
   8   4   4      850.81      847.63     17.53 o 
   9   4   4      414.47      394.08     11.67 o 
  -6   5   4       32.93       29.85      4.11 o 
  -5   5   4      202.92      218.33      9.13 o 
  -4   5   4     3589.79     3525.29     60.70 o 
  -3   5   4       52.82       54.89      4.03 o 
  -2   5   4     1503.23     1529.33     28.94 o 
  -1   5   4     3282.55     3165.32     52.70 o 
   0   5   4       53.19       25.08      1.51 o 
   1   5   4      184.66      201.33      4.76 o 
   2   5   4      689.12      571.16      9.76 o 
   3   5   4     6068.46     5989.61     69.56 o 
   4   5   4     1320.70     1430.40     36.21 o 
   5   5   4      168.32      152.22      8.50 o 
   6   5   4     1494.24     1488.45     34.52 o 
   7   5   4     1287.04     1245.88     21.50 o 
   8   5   4       51.65       52.34      4.31 o 
   9   5   4      418.51      394.95     16.63 o 
  10   5   4      644.42      628.89     22.88 o 
  -6   6   4      380.11      362.08     17.60 o 
  -5   6   4       26.19       48.69      4.65 o 
  -4   6   4      481.17      467.24     13.78 o 
  -3   6   4      651.53      626.59     15.91 o 
  -2   6   4      673.05      671.25     16.24 o 
  -1   6   4       65.06       65.51      4.20 o 
   0   6   4     1965.79     1820.71     36.10 o 
   1   6   4     2246.41     2111.31     24.92 o 
   2   6   4        0.94        0.00      0.69 o 
   3   6   4      624.72      576.30     10.72 o 
   4   6   4     2021.08     1975.02     27.46 o 
   5   6   4      956.62      976.24     16.77 o 
   6   6   4      133.63      138.19      8.38 o 
   7   6   4     1938.61     1900.97     43.11 o 
   8   6   4      850.94      849.60     25.79 o 
   9   6   4       45.83       48.72      6.53 o 
  10   6   4      598.47      570.86     21.84 o 
  -6   7   4       82.75       90.70      9.63 o 
  -5   7   4      342.27      332.57     25.96 o 
  -4   7   4      224.93      234.04      7.73 o 
  -3   7   4      349.76      348.96      9.13 o 
  -2   7   4      717.53      735.18     13.76 o 
  -1   7   4     1006.00     1018.77     28.25 o 
   0   7   4      260.84      257.38      6.49 o 
   1   7   4     1100.09     1049.34     13.04 o 
   2   7   4     3186.18     3115.40     52.62 o 
   3   7   4      111.76      136.36      7.32 o 
   4   7   4     1570.72     1615.46     24.01 o 
   5   7   4     3058.93     3128.06     41.61 o 
   6   7   4      543.60      547.68     18.41 o 
   7   7   4      840.30      774.28     23.61 o 
   8   7   4     1289.56     1268.23     33.81 o 
   9   7   4      150.77      134.76     10.02 o 
  10   7   4       48.82       48.09      6.86 o 
  -5   8   4      152.14      166.75     11.78 o 
  -4   8   4      276.21      268.08      8.60 o 
  -3   8   4      159.74      173.81      6.57 o 
  -2   8   4       10.89       16.95      3.35 o 
  -1   8   4     1467.23     1433.15     21.99 o 
   0   8   4     1632.00     1631.28     65.07 o 
   1   8   4       38.80       34.43      2.39 o 
   2   8   4      993.91      958.02     15.49 o 
   3   8   4     2489.58     2424.29     32.72 o 
   4   8   4        1.16        2.26      1.28 o 
   5   8   4      349.36      351.24      9.49 o 
   6   8   4     1670.28     1695.96     29.23 o 
   7   8   4       17.61       24.21      4.71 o 
   8   8   4      197.95      206.13     11.99 o 
   9   8   4      301.60      295.55     10.81 o 
  -4   9   4       20.70       17.02      5.01 o 
  -3   9   4      302.66      337.18     13.88 o 
  -2   9   4       97.91       99.54      4.98 o 
  -1   9   4       25.20       23.53      2.86 o 
   0   9   4      391.84      386.77     12.86 o 
   1   9   4      391.20      397.79     12.95 o 
   2   9   4        3.69        4.97      1.44 o 
   3   9   4      197.83      195.38      7.59 o 
   4   9   4      783.98      739.08     14.60 o 
   5   9   4       22.43       18.56      2.71 o 
   6   9   4      451.80      435.52      9.54 o 
   7   9   4      560.68      578.63     20.87 o 
   8   9   4       26.29       24.36      5.22 o 
   9   9   4       72.36       70.85      8.20 o 
  -3  10   4      306.17      323.82     10.12 o 
  -2  10   4      340.42      387.84     14.32 o 
  -1  10   4       77.95       76.01      6.02 o 
   0  10   4       86.89       90.65      6.44 o 
   1  10   4      723.48      692.08     19.31 o 
   2  10   4      706.84      737.02     20.47 o 
   3  10   4       63.61       68.91      4.12 o 
   4  10   4      964.09      961.62     17.83 o 
   5  10   4      647.35      632.69     14.25 o 
   6  10   4        3.61        3.35      2.28 o 
   7  10   4      370.28      363.25     16.05 o 
   8  10   4      465.83      454.48     19.12 o 
   9  10   4       35.73       30.38      6.29 o 
  -2  11   4      146.86      157.15      9.33 o 
  -1  11   4      476.66      475.70     16.65 o 
   0  11   4      278.74      247.52     11.30 o 
   1  11   4      128.04      122.89      7.93 o 
   2  11   4      771.87      713.84     20.95 o 
   3  11   4      375.28      356.44      9.49 o 
   4  11   4       28.95       25.58      3.18 o 
   5  11   4      368.59      389.94     11.07 o 
   6  11   4      386.77      394.41     11.61 o 
   7  11   4       27.51       18.81      4.80 o 
   8  11   4      160.52      142.15     10.62 o 
  -1  12   4      151.39      134.22      9.15 o 
   0  12   4      178.86      173.47     10.11 o 
   1  12   4      104.15      100.70      7.72 o 
   2  12   4      213.48      207.18     11.12 o 
   3  12   4      166.56      170.78     10.32 o 
   4  12   4      297.23      282.10     20.39 o 
   5  12   4       10.47       11.23      2.59 o 
   6  12   4      312.69      318.15     10.71 o 
   7  12   4      405.79      406.86     17.69 o 
   1  13   4      197.82      205.14     11.72 o 
   2  13   4       72.89       68.58      7.39 o 
   3  13   4       43.80       58.95      7.13 o 
   4  13   4      319.91      327.43     15.63 o 
   5  13   4      538.36      582.09     35.01 o 
   6  13   4       29.30       27.68      5.13 o 
  -3 -11   5        0.16        0.12      2.68 o 
  -2 -11   5      267.01      273.78     12.47 o 
  -5 -10   5       33.29       35.54      5.40 o 
  -4 -10   5      559.58      572.07     19.09 o 
  -3 -10   5      224.36      222.39     10.80 o 
  -2 -10   5       12.04       10.73      3.16 o 
  -1 -10   5      240.85      234.53     10.74 o 
   0 -10   5      448.51      433.28     17.21 o 
   1 -10   5       55.70       47.47      6.14 o 
  -6  -9   5      240.62      254.39     12.29 o 
  -5  -9   5      142.84      160.76      9.39 o 
  -4  -9   5      199.02      196.29     10.23 o 
  -3  -9   5       97.27      110.30      7.22 o 
  -2  -9   5      685.68      688.66     19.66 o 
  -1  -9   5        0.95        1.46      1.49 o 
   0  -9   5      326.34      359.46      9.79 o 
   1  -9   5      588.46      610.65     20.56 o 
   2  -9   5        2.46        4.71      3.16 o 
   3  -9   5       61.52       68.91      7.66 o 
  -7  -8   5        1.29        0.12      2.12 o 
  -6  -8   5       48.62       50.96      5.78 o 
  -5  -8   5      837.80      816.86     22.95 o 
  -4  -8   5      203.16      207.98     10.08 o 
  -3  -8   5       53.53       50.06      4.98 o 
  -2  -8   5     1779.65     1697.79     35.98 o 
  -1  -8   5      190.58      196.07      6.67 o 
   0  -8   5      113.46       99.94      5.35 o 
   1  -8   5      275.51      273.06     14.76 o 
   2  -8   5      281.76      270.01     12.80 o 
   3  -8   5       92.12       91.90      7.90 o 
   4  -8   5       73.10       69.00      7.96 o 
  -8  -7   5      287.56      288.34     13.09 o 
  -7  -7   5      429.74      417.26     15.57 o 
  -6  -7   5       99.78       91.75      6.74 o 
  -5  -7   5      291.18      299.90     12.14 o 
  -4  -7   5      869.77      864.15     22.51 o 
  -3  -7   5      764.87      783.92     20.62 o 
  -2  -7   5       10.32       14.31      2.86 o 
  -1  -7   5     1050.62      985.50     18.87 o 
   0  -7   5     1593.78     1525.95     23.70 o 
   1  -7   5       64.68       63.75      3.83 o 
   2  -7   5      788.76      775.04     31.71 o 
   3  -7   5      699.48      695.33     22.41 o 
   4  -7   5       34.39       34.85      5.67 o 
   5  -7   5      125.47      131.35     10.23 o 
  -8  -6   5       31.06       27.88      4.59 o 
  -7  -6   5      416.55      398.80     14.65 o 
  -6  -6   5      575.53      534.53     16.98 o 
  -5  -6   5      312.75      320.95     12.14 o 
  -4  -6   5      205.88      216.52      9.39 o 
  -3  -6   5     1107.10     1151.40     26.22 o 
  -2  -6   5     2101.70     2172.08     42.03 o 
  -1  -6   5       51.06       61.24      4.41 o 
   0  -6   5     1019.91     1010.54     19.64 o 
   1  -6   5     1377.15     1334.16     21.17 o 
   2  -6   5        7.12        4.84      1.63 o 
   3  -6   5      716.08      702.82     21.82 o 
   4  -6   5      451.55      440.05     17.12 o 
   5  -6   5       30.89       24.36      5.25 o 
   6  -6   5      220.23      224.86     13.75 o 
  -7  -5   5      113.49       97.27      6.77 o 
  -6  -5   5      822.42      782.85     20.92 o 
  -5  -5   5     1909.72     1897.99     38.99 o 
  -4  -5   5      500.90      491.29     14.53 o 
  -3  -5   5     1463.06     1487.90     30.78 o 
  -2  -5   5     2245.78     2249.13     42.50 o 
  -1  -5   5     1149.04     1075.16     23.18 o 
   0  -5   5      209.87      205.01      5.89 o 
   1  -5   5     1300.78     1298.29     20.19 o 
   2  -5   5     1690.20     1667.68     36.49 o 
   3  -5   5      116.62      115.52      5.18 o 
   4  -5   5      227.03      239.34     11.81 o 
   5  -5   5      568.10      569.39     20.44 o 
   6  -5   5       17.22       16.25      4.62 o 
  -7  -4   5      918.68      929.79     23.58 o 
  -6  -4   5      252.86      272.24     10.62 o 
  -5  -4   5      489.46      489.89     14.44 o 
  -4  -4   5     1900.26     1945.61     38.22 o 
  -3  -4   5      340.09      345.32     10.65 o 
  -2  -4   5      136.88      114.79      5.49 o 
  -1  -4   5     2877.17     2868.65     51.19 o 
   0  -4   5     2130.34     2123.10     28.81 o 
   1  -4   5       17.86       17.62      1.92 o 
   2  -4   5      902.07      869.54     15.21 o 
   3  -4   5      675.87      639.40     20.09 o 
   4  -4   5      253.38      258.68      8.04 o 
   5  -4   5      189.11      200.38     10.97 o 
   6  -4   5      438.91      414.26     17.57 o 
   7  -4   5      213.28      242.07     14.20 o 
  -8  -3   5      161.99      174.48     11.87 o 
  -6  -3   5       84.73       87.99      5.58 o 
  -5  -3   5        3.89        3.91      1.64 o 
  -4  -3   5      544.50      557.05     14.56 o 
  -3  -3   5     1601.05     1630.99     31.58 o 
  -2  -3   5     1644.89     1656.72     31.53 o 
  -1  -3   5      980.66      949.63     19.84 o 
   0  -3   5     2460.22     2509.28     32.69 o 
   1  -3   5      680.56      741.23     12.60 o 
   2  -3   5        9.75       10.39      1.56 o 
   3  -3   5     1388.19     1326.83     21.89 o 
   4  -3   5     2153.21     2151.36     51.25 o 
   5  -3   5        0.03        2.24      2.15 o 
   6  -3   5     1350.73     1335.22     34.92 o 
   7  -3   5      532.93      562.13     21.51 o 
   8  -3   5        8.26       10.94      4.62 o 
  -8  -2   5      215.03      234.73     13.45 o 
  -7  -2   5        4.90        5.40      3.43 o 
  -6  -2   5     1177.79     1222.02     19.95 o 
  -5  -2   5      918.32      928.28     20.78 o 
  -4  -2   5       16.51       14.22      2.24 o 
  -3  -2   5     3163.37     3119.01     54.38 o 
  -2  -2   5     2118.38     2121.14     38.17 o 
  -1  -2   5     1013.08     1029.62     20.56 o 
   0  -2   5     3031.93     2988.27     37.62 o 
   1  -2   5     6382.13     6522.25     77.90 o 
   2  -2   5     2141.13     2066.88     28.24 o 
   3  -2   5      783.94      760.25     13.68 o 
   4  -2   5     3587.81     3561.69     81.74 o 
   5  -2   5     1554.02     1575.02     36.54 o 
   6  -2   5       23.31       17.17      3.97 o 
   7  -2   5      805.74      797.78     25.34 o 
   8  -2   5      441.23      435.85     18.94 o 
  -8  -1   5      584.20      640.27     22.38 o 
  -7  -1   5      219.63      227.55     11.69 o 
  -6  -1   5      179.78      182.13      9.69 o 
  -5  -1   5      542.69      551.24     10.62 o 
  -4  -1   5     1426.54     1435.13     26.02 o 
  -3  -1   5      132.40      142.14      5.34 o 
  -2  -1   5     2956.95     2819.80     48.38 o 
  -1  -1   5     2972.30     2772.79     47.58 o 
   1  -1   5     3995.08     4022.00     38.48 o 
   2  -1   5     2680.18     2644.10     34.38 o 
   3  -1   5     2229.28     2257.77     30.76 o 
   4  -1   5      755.42      747.74     13.81 o 
   5  -1   5     1556.73     1510.80     23.86 o 
   6  -1   5      544.50      594.44     13.30 o 
   7  -1   5      132.05      117.28      8.59 o 
   8  -1   5      406.52      421.16     17.99 o 
  -8   0   5       86.87      100.49      8.80 o 
  -7   0   5       81.11       91.45      7.69 o 
  -6   0   5      541.04      530.42     17.13 o 
  -5   0   5        1.51        0.00      1.46 o 
  -4   0   5      826.03      836.52     13.08 o 
  -3   0   5      446.72      425.13      7.73 o 
  -2   0   5        0.69        0.32      0.69 o 
  -1   0   5      833.83      775.91     11.09 o 
   0   0   5      999.14      932.22     12.56 o 
   1   0   5      127.41      130.42      3.23 o 
   2   0   5     1627.10     1505.56     20.82 o 
   3   0   5     3753.25     3804.15     47.79 o 
   4   0   5      932.35      881.01     15.05 o 
   5   0   5      227.94      213.70      6.63 o 
   6   0   5     1279.67     1316.74     22.15 o 
   7   0   5     1796.88     1765.89     28.60 o 
   8   0   5        1.00        2.09      2.95 o 
   9   0   5      216.61      216.60     13.12 o 
  -8   1   5        3.61        7.33      3.67 o 
  -7   1   5        4.66        6.20      2.86 o 
  -6   1   5      886.37      862.17     22.99 o 
  -5   1   5      210.28      230.57      9.84 o 
  -4   1   5      263.48      269.50      9.99 o 
  -3   1   5      991.30      933.72     20.65 o 
  -2   1   5     1317.16     1318.03     17.24 o 
  -1   1   5      631.30      695.52     10.12 o 
   0   1   5     8542.84     8544.53     94.51 o 
   1   1   5    15263.49    15053.86    165.44 o 
   2   1   5       15.37       11.83      0.86 o 
   3   1   5     9517.86     9389.10    247.02 o 
   4   1   5     3296.33     3187.77     59.12 o 
   5   1   5      177.82      146.57      5.23 o 
   6   1   5       85.51       89.75      6.49 o 
   7   1   5      850.41      825.84     16.50 o 
   8   1   5      619.38      610.79     20.44 o 
   9   1   5       50.35       46.04      6.47 o 
  -8   2   5      382.36      390.35     15.72 o 
  -7   2   5      103.11       88.86      6.80 o 
  -6   2   5      157.43      149.49      8.26 o 
  -5   2   5     1411.87     1374.84     29.67 o 
  -4   2   5     1074.11     1019.75     22.85 o 
  -3   2   5        0.33        2.30      1.28 o 
  -2   2   5     5528.19     5501.80     62.37 o 
  -1   2   5     3694.97     3813.93     43.93 o 
   0   2   5       26.34       31.43      1.62 o 
   1   2   5     6817.66     6925.03     77.22 o 
   2   2   5     3836.52     3948.30     50.38 o 
   3   2   5      262.18      256.01      3.82 o 
   4   2   5     1484.90     1544.21     22.14 o 
   5   2   5     2183.79     2151.70     30.10 o 
   6   2   5      446.63      437.09     10.18 o 
   7   2   5       66.91       65.46      4.15 o 
   8   2   5      881.54      887.94     17.99 o 
  -7   3   5      371.29      372.97     14.11 o 
  -6   3   5      153.25      149.07      8.20 o 
  -5   3   5      557.59      572.85     16.47 o 
  -4   3   5     1540.30     1572.55     31.65 o 
  -3   3   5      151.16      158.96      6.92 o 
  -2   3   5      116.87      127.10      5.67 o 
  -1   3   5     3475.30     3458.48     40.11 o 
   0   3   5      206.09      171.83      3.93 o 
   1   3   5      259.72      270.76      5.35 o 
   2   3   5     2258.49     2220.55     45.01 o 
   3   3   5     2382.94     2282.16     23.16 o 
   4   3   5      784.05      789.19      8.89 o 
   5   3   5      378.85      373.83      6.98 o 
   6   3   5     3172.68     3099.12     34.02 o 
   7   3   5      303.96      308.46      8.74 o 
   8   3   5       45.00       42.76      5.64 o 
   9   3   5      594.08      592.07     21.06 o 
  -7   4   5      306.74      287.46     12.02 o 
  -6   4   5      266.74      252.32     10.59 o 
  -5   4   5        0.54        0.00      1.25 o 
  -4   4   5      177.73      157.61      7.28 o 
  -3   4   5     1270.16     1259.28     25.64 o 
  -2   4   5     2066.68     2097.51     37.45 o 
  -1   4   5        4.69        3.33      0.79 o 
   0   4   5     5592.67     5744.12     65.02 o 
   1   4   5     6714.70     6616.84     74.73 o 
   2   4   5     1966.20     2003.15     25.44 o 
   3   4   5     4011.40     4189.21     49.71 o 
   4   4   5     3179.08     3091.76     31.13 o 
   5   4   5     1862.23     1875.20     21.49 o 
   6   4   5     1283.11     1301.27     21.68 o 
   7   4   5      329.48      338.58      9.78 o 
   8   4   5      700.87      675.80     15.49 o 
   9   4   5       69.33       80.17      5.63 o 
  10   4   5      205.39      200.13     12.35 o 
  -7   5   5       13.16       11.42      3.61 o 
  -6   5   5      334.45      327.35     12.41 o 
  -5   5   5      446.25      422.49     13.60 o 
  -4   5   5      216.29      210.02      8.71 o 
  -3   5   5      408.09      410.79     12.23 o 
  -2   5   5     1566.16     1466.01     28.38 o 
  -1   5   5     2274.99     2164.06     38.16 o 
   0   5   5      580.93      687.77     10.44 o 
   1   5   5     3149.48     3056.06     43.52 o 
   2   5   5     7256.33     7399.15     84.11 o 
   3   5   5      200.07      196.70      5.42 o 
   4   5   5      932.85      929.10     15.13 o 
   5   5   5     2382.60     2378.77     32.12 o 
   6   5   5       88.80       80.57      6.47 o 
   7   5   5       22.14       18.39      2.72 o 
   8   5   5     1139.59     1119.64     21.26 o 
   9   5   5       87.97       80.58      5.55 o 
  10   5   5       24.67       26.64      4.07 o 
  -6   6   5        1.67        5.25      2.44 o 
  -5   6   5      545.90      492.25     15.07 o 
  -4   6   5      977.70      919.50     21.82 o 
  -3   6   5        6.14        8.83      2.42 o 
  -2   6   5      389.80      405.69     11.81 o 
  -1   6   5     1882.47     1784.87     33.36 o 
   0   6   5      775.55      746.66     11.31 o 
   1   6   5        1.93        6.58      3.55 o 
   2   6   5     3950.17     3892.23     53.06 o 
   3   6   5     2245.17     2209.06     29.31 o 
   4   6   5        1.50        2.86      1.83 o 
   5   6   5     1044.90     1076.36     17.99 o 
   6   6   5     1217.46     1221.74     30.71 o 
   7   6   5      100.09       94.85      7.78 o 
   8   6   5       90.46       94.76      7.96 o 
   9   6   5      619.31      590.71     21.69 o 
  10   6   5       75.27       73.80      8.41 o 
  -5   7   5       20.80       17.12      2.76 o 
  -4   7   5      286.87      270.88     10.74 o 
  -3   7   5      992.24     1027.00     23.65 o 
  -2   7   5      137.28      137.80      6.83 o 
  -1   7   5      284.52      267.21      9.46 o 
   0   7   5     4423.40     4380.40     72.63 o 
   1   7   5     1240.48     1240.81     17.78 o 
   2   7   5      178.97      189.08      5.47 o 
   3   7   5     2852.63     2836.96     36.68 o 
   4   7   5     1054.99     1042.16     17.36 o 
   5   7   5       62.14       71.74      3.98 o 
   6   7   5      489.60      509.93     11.87 o 
   7   7   5      848.36      828.88     24.95 o 
   8   7   5      288.21      284.90     14.11 o 
   9   7   5      220.65      234.70     13.27 o 
  10   7   5      399.62      363.07     17.57 o 
  -5   8   5      327.04      319.62     10.07 o 
  -4   8   5       94.65       98.48      5.41 o 
  -3   8   5      478.01      480.95     14.75 o 
  -2   8   5     1067.09     1074.83     18.70 o 
  -1   8   5      252.28      250.68      9.35 o 
   0   8   5      160.59      165.54      7.55 o 
   1   8   5     2197.79     2122.75     39.98 o 
   2   8   5      102.08      101.20      3.35 o 
   3   8   5      128.76      121.13      4.81 o 
   4   8   5     1831.36     1772.10     26.23 o 
   5   8   5      809.99      829.40     15.94 o 
   6   8   5      243.95      238.25      7.99 o 
   7   8   5     1116.53     1147.19     31.23 o 
   8   8   5      938.38      920.58     28.09 o 
   9   8   5       50.85       39.36      6.50 o 
  -4   9   5       63.84       66.13      4.81 o 
  -3   9   5       27.91       26.96      4.49 o 
  -2   9   5      174.33      174.73      6.62 o 
  -1   9   5      382.62      404.59     13.48 o 
   0   9   5      121.16      122.32      6.95 o 
   1   9   5      286.80      275.28     10.59 o 
   2   9   5      477.51      440.47      9.54 o 
   3   9   5     1307.19     1270.69     20.34 o 
   4   9   5      348.61      334.97      9.06 o 
   5   9   5     1091.05     1124.39     20.06 o 
   6   9   5     1138.33     1112.88     20.70 o 
   7   9   5       53.74       57.79      6.77 o 
   8   9   5      282.78      289.33     14.73 o 
   9   9   5      554.90      560.49     15.78 o 
  -3  10   5      273.69      310.11     12.94 o 
  -2  10   5       20.51       16.46      3.76 o 
  -1  10   5      227.01      233.64     10.59 o 
   0  10   5      755.11      736.10     20.23 o 
   1  10   5       21.43       24.15      3.82 o 
   2  10   5      150.63      139.18      7.99 o 
   3  10   5     1541.82     1450.07     40.09 o 
   4  10   5      197.84      191.28      8.84 o 
   5  10   5      208.67      198.68      7.72 o 
   6  10   5      972.06      950.46     19.16 o 
   7  10   5      312.34      356.92     13.87 o 
   8  10   5       17.94       25.28      5.58 o 
   9  10   5      281.78      319.86     16.91 o 
  -2  11   5      222.66      230.05     11.54 o 
  -1  11   5        7.69        3.49      2.56 o 
   0  11   5      107.07      106.57      7.34 o 
   1  11   5      596.11      575.03     18.20 o 
   2  11   5       36.88       41.74      5.10 o 
   3  11   5      127.68      126.70      8.23 o 
   4  11   5     1097.20     1073.17     19.61 o 
   5  11   5       74.29       71.74      4.90 o 
   6  11   5       92.50       89.92      5.71 o 
   7  11   5      623.67      636.51     15.98 o 
   8  11   5      200.00      199.33     12.73 o 
  -1  12   5      185.60      174.36     10.32 o 
   0  12   5        1.32        6.44      3.13 o 
   1  12   5      119.96      107.26      7.84 o 
   2  12   5      702.78      694.60     21.72 o 
   3  12   5        3.14        6.05      2.62 o 
   4  12   5      235.56      234.75      8.31 o 
   5  12   5      364.63      352.55     10.73 o 
   6  12   5      163.38      158.13      7.43 o 
   7  12   5       18.28       19.50      3.57 o 
   1  13   5       39.83       38.19      5.96 o 
   2  13   5      364.33      388.74     16.40 o 
   3  13   5      258.91      257.05     13.36 o 
   4  13   5       94.61      112.65      9.18 o 
   5  13   5       50.50       40.48      4.27 o 
   6  13   5      556.20      642.47     16.31 o 
  -4 -10   6      103.12      104.99      8.14 o 
  -3 -10   6       44.25       45.53      5.69 o 
  -2 -10   6      466.92      460.97     16.44 o 
  -1 -10   6      165.65      176.30      9.75 o 
   0 -10   6       36.97       38.11      3.82 o 
  -6  -9   6        2.36        3.40      3.13 o 
  -5  -9   6      191.33      187.67     10.59 o 
  -4  -9   6      334.60      360.10     14.41 o 
  -3  -9   6      204.48      211.05     10.47 o 
  -2  -9   6       27.33       31.66      4.56 o 
  -1  -9   6      521.54      522.54     16.95 o 
   0  -9   6      614.94      560.05     13.15 o 
   1  -9   6        2.46        1.61      2.50 o 
   2  -9   6      312.37      289.75     14.47 o 
  -7  -8   6      377.24      374.54     15.33 o 
  -6  -8   6      376.65      376.16     14.97 o 
  -5  -8   6       13.33       17.11      4.05 o 
  -4  -8   6      407.21      420.63     15.24 o 
  -3  -8   6     1080.79     1058.52     26.66 o 
  -2  -8   6      204.01      222.60     10.05 o 
  -1  -8   6      185.02      172.43      8.68 o 
   0  -8   6      869.91      883.70     17.04 o 
   1  -8   6      281.57      308.77     19.52 o 
   2  -8   6        0.96        0.00      2.09 o 
   3  -8   6      173.81      183.61     11.21 o 
  -7  -7   6        1.02        3.43      2.65 o 
  -6  -7   6      317.49      322.57     13.21 o 
  -5  -7   6     1442.63     1507.78     34.65 o 
  -4  -7   6       79.16       95.45      6.74 o 
  -3  -7   6      939.93      948.38     23.82 o 
  -2  -7   6     1684.69     1638.24     35.00 o 
  -1  -7   6       16.25       21.62      3.37 o 
   0  -7   6      305.04      293.81      8.37 o 
   1  -7   6      364.28      372.80      9.80 o 
   2  -7   6      202.71      199.39      7.24 o 
   3  -7   6        0.01        3.40      2.56 o 
   4  -7   6      154.66      152.89     10.44 o 
  -7  -6   6      257.38      281.27     12.23 o 
  -6  -6   6       15.58       16.43      3.49 o 
  -5  -6   6      339.64      338.88     12.65 o 
  -4  -6   6      683.67      708.99     19.55 o 
  -3  -6   6        5.71        7.69      2.33 o 
  -2  -6   6      122.48      127.54      6.83 o 
  -1  -6   6      860.43      852.45     20.84 o 
   0  -6   6      361.59      376.59      9.23 o 
   1  -6   6       44.23       39.28      3.18 o 
   2  -6   6      739.07      756.36     27.38 o 
   3  -6   6      862.43      827.87     16.96 o 
   4  -6   6       11.80       12.16      3.58 o 
   5  -6   6      367.71      383.91     17.09 o 
  -7  -5   6      384.17      389.86     14.11 o 
  -6  -5   6      449.50      446.11     14.89 o 
  -5  -5   6       63.75       62.29      5.04 o 
  -4  -5   6      662.92      720.59     19.07 o 
  -3  -5   6     1524.25     1558.03     32.52 o 
  -2  -5   6      353.74      365.11     11.55 o 
  -1  -5   6      192.12      191.11      7.90 o 
   0  -5   6     2628.83     2685.41     38.78 o 
   1  -5   6      387.02      390.00      9.28 o 
   2  -5   6       14.07       19.44      2.42 o 
   3  -5   6     2261.67     2084.76     82.73 o 
   4  -5   6      117.96      118.03      8.23 o 
   5  -5   6        0.15        0.00      2.03 o 
   6  -5   6      451.51      504.94     20.52 o 
  -8  -4   6      232.38      249.02     15.15 o 
  -7  -4   6       34.28       26.95      4.05 o 
  -6  -4   6      948.28      957.43     23.52 o 
  -5  -4   6     1537.85     1512.48     32.09 o 
  -4  -4   6       24.52       26.54      3.37 o 
  -3  -4   6      587.17      609.03     15.91 o 
  -2  -4   6     1457.35     1399.58     28.61 o 
  -1  -4   6      694.49      670.73     16.45 o 
   0  -4   6      688.19      730.01     13.06 o 
   1  -4   6     1270.61     1303.17     28.31 o 
   2  -4   6      469.91      479.20     10.59 o 
   3  -4   6      839.20      807.57     24.11 o 
   4  -4   6      217.15      207.14      9.33 o 
   5  -4   6      655.23      688.89     22.29 o 
   6  -4   6       15.99       16.67      4.44 o 
   7  -4   6      248.32      244.10     14.23 o 
  -8  -3   6      382.75      402.74     18.64 o 
  -7  -3   6      185.72      220.35     12.70 o 
  -6  -3   6      182.56      208.13      8.80 o 
  -5  -3   6      398.50      405.93     12.41 o 
  -4  -3   6     1103.46     1095.25     23.86 o 
  -2  -3   6      915.59      879.03     19.38 o 
  -1  -3   6     2118.63     2092.31     38.89 o 
   0  -3   6        0.48        0.08      0.93 o 
   1  -3   6     1219.22     1245.05     19.09 o 
   2  -3   6     1939.11     1918.02     27.58 o 
   3  -3   6       64.06       67.36      3.77 o 
   4  -3   6      568.51      569.03     12.69 o 
   5  -3   6      420.27      422.80     16.96 o 
   6  -3   6      108.23      127.83      9.12 o 
   7  -3   6       10.64       13.12      4.32 o 
  -8  -2   6      235.37      245.74     13.99 o 
  -7  -2   6      537.82      570.74     20.56 o 
  -6  -2   6      333.74      337.69     14.23 o 
  -5  -2   6       84.44       76.66      4.74 o 
  -4  -2   6     1482.49     1524.90     30.22 o 
  -3  -2   6     3479.17     3458.79     60.29 o 
  -2  -2   6       36.32       37.39      3.07 o 
  -1  -2   6     2449.71     2443.10     43.79 o 
   0  -2   6     3481.23     3332.65     58.17 o 
   1  -2   6       78.90       83.63      3.50 o 
   2  -2   6      240.05      247.22      6.56 o 
   3  -2   6     2774.07     2719.24     37.19 o 
   4  -2   6      770.57      769.04     14.91 o 
   5  -2   6      213.55      246.23     25.81 o 
   6  -2   6     1293.82     1228.53     31.90 o 
   7  -2   6      112.54      127.27      9.36 o 
   8  -2   6       18.55        9.66      4.05 o 
  -8  -1   6       55.76       60.62      7.78 o 
  -7  -1   6       70.60       73.32      7.42 o 
  -6  -1   6     1211.37     1192.07     29.89 o 
  -5  -1   6      724.64      757.40     13.37 o 
  -4  -1   6      118.15      130.14      4.44 o 
  -3  -1   6     2065.34     2072.97     27.16 o 
  -2  -1   6     3506.51     3427.01     58.61 o 
  -1  -1   6      342.74      375.02      9.88 o 
   0  -1   6     1056.36     1017.49     11.41 o 
   1  -1   6     5745.36     5885.99     55.63 o 
   2  -1   6       76.17       76.94      6.19 o 
   3  -1   6      550.91      523.91     10.72 o 
   4  -1   6     3390.11     3376.48     44.97 o 
   5  -1   6      852.97      876.77     16.54 o 
   6  -1   6      269.41      265.23      8.51 o 
   7  -1   6      740.74      735.00     23.22 o 
   8  -1   6      476.92      505.37     19.84 o 
  -8   0   6      296.17      338.84     15.84 o 
  -7   0   6        9.43       10.67      3.76 o 
  -6   0   6      294.95      306.38     13.12 o 
  -5   0   6     1047.68     1067.07     26.04 o 
  -4   0   6      337.65      326.02      9.34 o 
  -3   0   6      674.34      699.82     11.37 o 
  -2   0   6     5261.20     5096.68     67.86 o 
  -1   0   6      398.55      359.26      6.68 o 
   0   0   6      202.44      264.66      5.34 o 
   1   0   6     6473.23     6505.23     52.58 o 
   2   0   6     4505.19     4435.98     42.54 o 
   3   0   6     1809.86     1934.37     27.01 o 
   4   0   6     2063.94     2100.99     29.77 o 
   5   0   6     2029.15     1950.86     29.00 o 
   6   0   6      765.87      773.50     15.58 o 
   7   0   6        1.75        1.64      1.58 o 
   8   0   6      783.12      760.01     24.17 o 
   9   0   6      346.40      373.90     17.18 o 
  -8   1   6      206.57      223.78     12.35 o 
  -7   1   6      206.82      213.38     11.30 o 
  -6   1   6       50.87       59.22      5.93 o 
  -5   1   6     1009.51     1002.37     24.72 o 
  -4   1   6     1383.24     1335.88     28.72 o 
  -3   1   6     1168.49     1120.43     18.72 o 
  -2   1   6     2342.98     2400.16     29.58 o 
  -1   1   6     5193.72     5111.11     75.17 o 
   0   1   6     5079.64     5040.38     57.29 o 
   1   1   6     2162.68     2416.36     28.98 o 
   2   1   6     1831.36     1855.26     16.72 o 
   3   1   6     1730.86     1641.72     17.29 o 
   4   1   6      584.99      556.55     10.93 o 
   5   1   6      100.92       85.63      5.17 o 
   6   1   6     1237.86     1229.44     20.94 o 
   7   1   6      732.91      733.24     15.45 o 
   8   1   6       50.23       56.62      6.23 o 
  -7   2   6      296.98      288.26     12.68 o 
  -6   2   6      516.96      480.73     16.11 o 
  -5   2   6       18.58       17.23      3.40 o 
  -4   2   6      572.82      551.53     15.61 o 
  -3   2   6      981.14      980.27     21.75 o 
  -2   2   6     1823.78     1927.20     56.66 o 
  -1   2   6     1013.36     1011.18     14.75 o 
   0   2   6     5752.49     6125.09     69.16 o 
   1   2   6     6094.06     6206.79     69.99 o 
   2   2   6     1531.20     1716.82     21.17 o 
   3   2   6     3448.79     3515.84     29.98 o 
   4   2   6     2342.93     2261.30     25.08 o 
   5   2   6      154.43      149.04      5.15 o 
   6   2   6      292.00      298.14      8.25 o 
   7   2   6      863.41      877.22     16.98 o 
   8   2   6      730.03      723.68     23.40 o 
  -7   3   6       14.95       14.76      3.67 o 
  -6   3   6      260.57      254.76     11.27 o 
  -5   3   6      403.02      402.85     13.75 o 
  -4   3   6      150.67      158.95      7.72 o 
  -3   3   6      777.90      799.82     19.02 o 
  -2   3   6     2847.46     2847.22     34.14 o 
  -1   3   6     2334.19     2414.28     33.18 o 
   0   3   6     2252.86     2325.05     28.38 o 
   1   3   6     6732.15     6761.76     76.15 o 
   2   3   6     2032.49     2015.73     25.25 o 
   3   3   6       26.68       30.12      1.45 o 
   4   3   6     1725.27     1734.58     16.60 o 
   5   3   6     2498.09     2495.96     27.80 o 
   6   3   6      885.80      879.04     15.26 o 
   7   3   6      504.83      510.90     12.76 o 
   8   3   6     1232.92     1139.95     21.90 o 
   9   3   6      197.68      192.57      8.33 o 
  -7   4   6      199.84      199.80     10.38 o 
  -6   4   6        4.41        4.26      2.47 o 
  -5   4   6      305.87      286.91     11.21 o 
  -4   4   6     2337.65     2327.49     43.71 o 
  -3   4   6      256.61      253.98      9.22 o 
  -1   4   6     6078.34     6079.97     68.98 o 
   0   4   6      458.23      426.96      7.53 o 
   1   4   6      232.33      246.21      9.68 o 
   2   4   6     1558.67     1487.47     19.98 o 
   3   4   6     3213.89     3269.36     64.22 o 
   4   4   6       11.40       14.98      1.35 o 
   5   4   6     1615.01     1543.21     15.65 o 
   6   4   6     1857.55     1819.42     28.11 o 
   7   4   6       50.29       50.71      4.13 o 
   8   4   6      197.18      195.48     10.26 o 
   9   4   6      488.76      466.31     13.27 o 
  -6   5   6      105.74      117.22      7.51 o 
  -5   5   6      132.42      124.83      7.28 o 
  -4   5   6      522.89      519.43     15.16 o 
  -3   5   6      674.89      671.10     17.16 o 
  -2   5   6     1060.97     1079.10     22.97 o 
  -1   5   6     1267.81     1286.89     25.47 o 
   0   5   6     1061.42     1073.49     15.13 o 
   1   5   6     1112.19     1137.42     16.16 o 
   2   5   6      207.47      204.42      5.30 o 
   3   5   6     2436.43     2435.01     31.25 o 
   4   5   6      390.29      379.62      8.37 o 
   5   5   6        5.83        8.07      1.71 o 
   6   5   6     1181.17     1189.18     30.14 o 
   7   5   6      335.01      344.56     10.02 o 
   8   5   6      338.90      324.00     10.25 o 
   9   5   6      188.95      169.47      7.80 o 
  10   5   6      550.92      552.94     16.84 o 
  -6   6   6      347.60      329.11     12.94 o 
  -5   6   6      231.41      212.43      9.75 o 
  -4   6   6       22.28       21.56      3.55 o 
  -3   6   6      681.94      637.81     16.83 o 
  -2   6   6      534.32      532.27     14.44 o 
  -1   6   6      423.00      419.93     12.05 o 
   0   6   6      495.51      461.61      8.21 o 
   1   6   6      957.90      935.99     14.28 o 
   2   6   6     1211.31     1172.30     17.38 o 
   3   6   6        2.19        5.45      1.32 o 
   4   6   6      898.36      878.68     28.01 o 
   5   6   6     1391.96     1395.28     21.70 o 
   6   6   6       53.05       54.81      3.77 o 
   7   6   6     1413.31     1330.03     34.03 o 
   8   6   6      525.03      517.10     19.63 o 
   9   6   6        0.53        4.56      3.40 o 
  10   6   6      213.64      239.89     14.28 o 
  -5   7   6      420.74      391.75     13.93 o 
  -4   7   6      388.48      383.10     13.15 o 
  -3   7   6       17.82       21.62      3.52 o 
  -2   7   6      359.69      368.74     12.05 o 
  -1   7   6     1408.20     1372.28     28.18 o 
   0   7   6      960.57      964.00     21.44 o 
   1   7   6      185.84      188.08      5.20 o 
   2   7   6     2606.62     2596.40     46.75 o 
   3   7   6     1086.84     1087.78     17.33 o 
   4   7   6      754.84      776.62     14.73 o 
   5   7   6     1386.83     1362.92     21.78 o 
   6   7   6      513.98      532.50     12.17 o 
   7   7   6      269.58      277.23     13.51 o 
   8   7   6      526.26      532.82     20.11 o 
   9   7   6      355.22      369.65     17.24 o 
  -5   8   6       35.98       39.37      4.07 o 
  -4   8   6      214.83      219.30      7.95 o 
  -3   8   6      469.78      465.33     14.86 o 
  -2   8   6      119.46      101.98      6.38 o 
  -1   8   6      887.48      845.29     20.75 o 
   0   8   6     1518.88     1454.24     29.98 o 
   1   8   6      278.44      276.69     10.11 o 
   2   8   6     2420.98     2287.17     30.53 o 
   3   8   6      874.81      859.22     15.08 o 
   4   8   6      210.94      205.43      6.64 o 
   5   8   6      274.38      263.78      8.04 o 
   6   8   6      789.23      813.04     16.33 o 
   7   8   6      539.19      521.75     19.39 o 
   8   8   6        6.05        1.43      2.83 o 
   9   8   6      325.03      308.16     15.69 o 
  -4   9   6        2.52        2.91      2.21 o 
  -3   9   6      567.29      589.65     25.52 o 
  -2   9   6      486.36      480.67     11.68 o 
  -1   9   6       17.26       15.30      3.07 o 
   0   9   6      762.23      752.52     19.76 o 
   1   9   6      876.78      831.62     20.96 o 
   2   9   6        5.41        4.73      1.42 o 
   3   9   6        1.34        3.27      5.53 o 
   4   9   6     1502.01     1489.92     23.56 o 
   5   9   6      265.56      248.48      9.13 o 
   6   9   6       15.61       11.55      2.47 o 
   7   9   6      856.74      845.85     17.87 o 
   8   9   6      289.55      269.98     14.35 o 
   9   9   6       94.52      102.90      9.78 o 
  -3  10   6       23.59       25.76      4.53 o 
  -2  10   6      396.86      372.39     14.17 o 
  -1  10   6       95.07       97.30      6.95 o 
   0  10   6       37.52       38.49      4.77 o 
   1  10   6      581.19      557.96     17.07 o 
   2  10   6      541.29      498.41     15.90 o 
   3  10   6      158.52      155.47      5.89 o 
   4  10   6      722.61      704.49     11.90 o 
   5  10   6      585.58      618.34     14.00 o 
   6  10   6      137.42      145.00      6.67 o 
   7  10   6        3.14        3.50      1.91 o 
   8  10   6      315.61      317.85     15.90 o 
   9  10   6      511.94      503.93     15.28 o 
  -2  11   6       34.01       39.24      5.52 o 
  -1  11   6      474.37      509.88     17.51 o 
   0  11   6      235.69      244.91     11.42 o 
   1  11   6        7.35        6.71      2.80 o 
   2  11   6     1000.26      919.50     24.54 o 
   3  11   6      422.05      418.56     15.54 o 
   4  11   6      122.36      123.81      5.79 o 
   5  11   6      512.41      495.06     12.70 o 
   6  11   6      632.38      647.70     15.56 o 
   7  11   6      362.68      409.41     12.55 o 
   8  11   6       34.75       37.99      6.68 o 
  -1  12   6       41.96       42.01      5.87 o 
   0  12   6      283.03      278.80     12.85 o 
   1  12   6      145.54      131.39      8.80 o 
   2  12   6        3.50        2.80      2.39 o 
   3  12   6      315.21      305.81     13.66 o 
   4  12   6      658.58      631.42     21.10 o 
   5  12   6       15.02       11.55      2.62 o 
   6  12   6       91.90       92.85      5.94 o 
   7  12   6      434.74      433.99     13.24 o 
   1  13   6      226.24      208.40     11.81 o 
   2  13   6      408.52      440.90     17.63 o 
   3  13   6       49.07       47.59      6.20 o 
   4  13   6      208.50      188.12     11.63 o 
   5  13   6      332.82      352.52     11.07 o 
   6  13   6       33.30       40.64      4.61 o 
  -5  -9   7      526.60      525.82     18.94 o 
  -4  -9   7        5.04        3.73      2.74 o 
  -3  -9   7       55.06       54.77      5.99 o 
  -2  -9   7      659.63      645.54     20.11 o 
  -1  -9   7       61.19       47.86      5.49 o 
   0  -9   7        0.30        0.10      1.61 o 
   1  -9   7      392.81      395.53     11.52 o 
  -6  -8   7       29.76       34.08      5.34 o 
  -5  -8   7      426.85      437.57     16.26 o 
  -4  -8   7      119.43      118.71      7.99 o 
  -3  -8   7      298.38      328.86     13.18 o 
  -2  -8   7      190.86      210.69     10.17 o 
  -1  -8   7      415.27      424.69     14.92 o 
   0  -8   7      374.15      354.46     11.19 o 
   1  -8   7       37.00       37.58      3.65 o 
   2  -8   7      262.16      251.18     13.18 o 
   3  -8   7      186.40      169.09     11.24 o 
  -6  -7   7      307.45      292.53     12.91 o 
  -5  -7   7        4.85        0.72      2.24 o 
  -4  -7   7      771.28      787.28     21.99 o 
  -3  -7   7      648.11      688.29     19.96 o 
  -2  -7   7       26.27       28.77      4.20 o 
  -1  -7   7      406.39      397.17     13.75 o 
   0  -7   7      571.78      549.69     16.29 o 
   1  -7   7      167.80      168.43      6.61 o 
   2  -7   7       68.27       62.23      4.43 o 
   3  -7   7      396.40      395.32     16.70 o 
   4  -7   7      149.62      146.59     10.44 o 
  -7  -6   7       23.24       22.87      4.41 o 
  -6  -6   7      598.45      626.26     19.33 o 
  -5  -6   7      603.75      632.08     19.01 o 
  -4  -6   7        0.24        1.10      2.03 o 
  -3  -6   7     1159.97     1141.62     26.94 o 
  -2  -6   7     1312.53     1294.70     29.12 o 
  -1  -6   7        5.18        5.96      2.36 o 
   0  -6   7      414.31      419.39     10.27 o 
   1  -6   7     1028.06     1014.84     18.48 o 
   2  -6   7      192.89      174.11     10.62 o 
   3  -6   7       25.87       25.78      3.22 o 
   4  -6   7      603.84      555.22     20.32 o 
   5  -6   7      301.01      291.69     14.97 o 
  -7  -5   7      239.41      228.68     10.74 o 
  -6  -5   7      180.38      206.93      9.87 o 
  -5  -5   7      723.96      734.80     20.14 o 
  -4  -5   7      809.51      809.91     20.95 o 
  -3  -5   7      136.30      153.93      7.57 o 
  -2  -5   7     1027.97     1008.34     23.56 o 
  -1  -5   7      543.39      529.00     15.07 o 
   0  -5   7      120.14      123.25      5.86 o 
   1  -5   7      865.76      863.17     16.06 o 
   2  -5   7      862.02      883.66     32.51 o 
   3  -5   7      187.49      200.81      7.39 o 
   4  -5   7      400.49      344.76     35.30 o 
   5  -5   7      268.78      263.44     13.72 o 
   6  -5   7      151.94      143.40     10.76 o 
  -8  -4   7       20.43       18.93      6.08 o 
  -6  -4   7       50.26       57.70      5.28 o 
  -5  -4   7       18.49       16.67      3.16 o 
  -4  -4   7     1284.26     1312.71     28.71 o 
  -3  -4   7      164.23      160.44      7.34 o 
  -2  -4   7       11.17       12.88      2.42 o 
  -1  -4   7     1187.09     1134.80     24.83 o 
   0  -4   7     1508.52     1503.45     31.21 o 
   1  -4   7       43.23       48.20      3.29 o 
   2  -4   7      347.06      362.93      9.33 o 
   3  -4   7     1617.87     1570.21     25.61 o 
   4  -4   7      229.09      213.22      7.85 o 
   5  -4   7        1.34        3.28      2.62 o 
   6  -4   7      925.01      886.17     27.58 o 
  -8  -3   7       72.08       95.77     10.08 o 
  -7  -3   7      173.35      197.18     12.14 o 
  -6  -3   7      627.76      647.54     14.35 o 
  -5  -3   7       71.62       75.74      5.13 o 
  -4  -3   7      210.48      212.53      8.41 o 
  -3  -3   7      872.18      850.70     19.77 o 
  -2  -3   7      543.83      512.44     13.67 o 
  -1  -3   7        6.70        9.69      2.27 o 
   0  -3   7     2265.49     2197.10     41.61 o 
   1  -3   7      930.44      966.65     16.39 o 
   2  -3   7        1.13        1.68      1.01 o 
   3  -3   7      225.05      226.77      7.28 o 
   4  -3   7      826.56      813.25     23.46 o 
   5  -3   7      696.56      711.04     33.36 o 
   6  -3   7        4.70        3.28      2.68 o 
   7  -3   7      757.09      779.50     26.11 o 
  -8  -2   7      307.90      371.20     17.72 o 
  -7  -2   7       18.10       21.71      5.13 o 
  -6  -2   7      267.38      283.76     13.36 o 
  -5  -2   7      654.61      665.18     12.97 o 
  -4  -2   7      342.49      335.90     10.47 o 
  -3  -2   7       92.18      107.20      5.37 o 
  -2  -2   7     1625.96     1587.51     30.98 o 
  -1  -2   7     1762.92     1768.84     33.90 o 
   0  -2   7       43.27       40.79      3.37 o 
   1  -2   7     5582.24     5815.44    131.19 o 
   2  -2   7     1906.27     1932.43     27.85 o 
   3  -2   7      422.48      428.49     10.04 o 
   4  -2   7     2264.43     2149.80     32.13 o 
   5  -2   7      209.59      209.91      7.47 o 
   6  -2   7       18.00       22.05      3.13 o 
   7  -2   7       15.64       22.03      4.92 o 
   8  -2   7      218.71      254.68     14.25 o 
  -8  -1   7      243.96      302.76     15.66 o 
  -7  -1   7      326.27      377.60     16.32 o 
  -6  -1   7       76.06       69.98      6.89 o 
  -5  -1   7      180.88      184.12      9.69 o 
  -4  -1   7     2146.64     2190.41     29.57 o 
  -3  -1   7      416.76      411.57      8.46 o 
  -2  -1   7      825.05      795.71     12.79 o 
  -1  -1   7     6416.53     6279.81     71.92 o 
   0  -1   7      145.29      131.27      3.05 o 
   1  -1   7      594.65      615.12      8.28 o 
   2  -1   7     1722.08     1778.39     33.69 o 
   3  -1   7     1794.23     1771.72     32.44 o 
   4  -1   7       93.41       98.35     14.55 o 
   5  -1   7      679.76      658.06     14.02 o 
   6  -1   7      969.91     1002.99     36.71 o 
   7  -1   7      119.07      129.92      8.95 o 
   8  -1   7       28.17       27.58      5.55 o 
  -8   0   7       31.80       32.32      6.20 o 
  -7   0   7      212.32      218.63     12.08 o 
  -6   0   7      932.88      918.17     25.52 o 
  -5   0   7       36.44       47.86      5.28 o 
  -4   0   7     1171.93     1146.44     17.42 o 
  -3   0   7     1531.15     1459.16     22.12 o 
  -2   0   7      844.82      888.40     13.59 o 
  -1   0   7      579.19      580.07      9.71 o 
   0   0   7      464.69      434.69     11.77 o 
   1   0   7     5838.04     6021.03     55.85 o 
   2   0   7       34.69       42.87      2.71 o 
   3   0   7      666.01      698.69     12.88 o 
   4   0   7     2746.11     2779.84     38.09 o 
   5   0   7       82.59       82.22      4.32 o 
   6   0   7       70.66       69.60      4.31 o 
   7   0   7      835.50      843.90     17.64 o 
   8   0   7      322.66      304.88     14.26 o 
  -7   1   7        0.31        0.66      2.30 o 
  -6   1   7      566.84      566.09     18.77 o 
  -5   1   7     1432.54     1426.55     32.39 o 
  -4   1   7        4.25        8.44      2.50 o 
  -3   1   7      666.68      680.30     16.21 o 
  -2   1   7     2678.12     2616.98     32.48 o 
  -1   1   7       35.72       22.17      1.73 o 
   0   1   7      241.45      286.56      5.83 o 
   1   1   7     2620.67     2589.10     31.28 o 
   2   1   7     1902.52     1889.96     19.54 o 
   3   1   7      173.68      223.06      5.03 o 
   4   1   7      833.41      845.80     15.92 o 
   5   1   7     1588.06     1548.60     24.14 o 
   6   1   7      287.70      273.42     15.60 o 
   7   1   7      298.41      290.18      9.09 o 
   8   1   7      957.27     1010.95     20.33 o 
  -7   2   7      266.49      271.28     12.73 o 
  -6   2   7        0.08        7.63      2.89 o 
  -5   2   7     1160.82     1176.02     27.74 o 
  -4   2   7     2257.39     2218.36     42.79 o 
  -2   2   7     3261.51     3336.46     42.14 o 
  -1   2   7     6387.55     6449.14     80.31 o 
   0   2   7       35.09       26.72      2.18 o 
   1   2   7      535.50      580.89      9.42 o 
   2   2   7     2714.72     2595.41     31.53 o 
   3   2   7     1756.29     1646.83     15.59 o 
   4   2   7      191.63      205.16      5.35 o 
   5   2   7      983.92      939.39     16.34 o 
   6   2   7     1310.15     1294.51     21.56 o 
   7   2   7       25.12       34.33      3.28 o 
   8   2   7      145.12      147.82     10.11 o 
  -7   3   7      537.55      513.96     18.11 o 
  -6   3   7      410.82      398.80     14.91 o 
  -5   3   7      264.64      261.66     11.15 o 
  -4   3   7     1131.60     1159.44     26.43 o 
  -3   3   7     1287.54     1318.52     27.85 o 
  -2   3   7      118.07      114.28      5.76 o 
  -1   3   7      669.78      654.88     10.48 o 
   0   3   7     2635.67     2703.33     32.91 o 
   1   3   7     3281.57     3350.89     39.93 o 
   2   3   7      187.63      200.73      4.85 o 
   3   3   7     1067.00     1096.11     12.81 o 
   4   3   7     1677.37     1676.61     16.29 o 
   5   3   7       63.84       66.40      2.90 o 
   6   3   7      515.38      511.95      9.40 o 
   7   3   7      610.61      582.42     14.07 o 
   8   3   7      165.89      175.56      7.76 o 
   9   3   7      244.05      264.05     10.06 o 
  -7   4   7       85.22       86.29      7.42 o 
  -6   4   7      494.26      453.24     15.81 o 
  -5   4   7      103.46       96.34      6.62 o 
  -4   4   7       38.52       39.72      4.38 o 
  -3   4   7      962.51      977.22     22.37 o 
  -1   4   7      492.15      516.10      8.81 o 
   0   4   7     1594.07     1603.04     21.12 o 
   1   4   7     2000.62     2011.13     25.78 o 
   2   4   7     1046.24     1042.70     15.31 o 
   3   4   7      170.80      160.61      8.16 o 
   4   4   7     1909.25     1888.78     20.51 o 
   5   4   7     2557.03     2530.07     35.59 o 
   6   4   7      131.47      125.35      9.18 o 
   7   4   7      811.10      842.73     17.57 o 
   8   4   7      837.80      846.09     18.42 o 
   9   4   7        0.84        0.23      1.93 o 
  -6   5   7        5.48       12.97      3.82 o 
  -5   5   7      144.09      137.14      7.90 o 
  -4   5   7     1833.52     1773.52     35.99 o 
  -3   5   7      203.97      189.83      8.32 o 
  -2   5   7      858.26      871.39     20.15 o 
  -1   5   7     3077.31     2999.34     51.54 o 
   0   5   7        1.37       10.01      2.64 o 
   1   5   7      401.95      395.49     10.07 o 
   2   5   7     5617.64     5592.89     87.95 o 
   3   5   7     1553.51     1567.17     22.02 o 
   4   5   7     1521.22     1534.18     22.16 o 
   5   5   7     2142.04     2110.77     29.18 o 
   6   5   7      390.95      400.89     15.63 o 
   7   5   7        0.45        1.12      2.03 o 
   8   5   7      182.26      178.08      7.70 o 
   9   5   7      833.68      824.18     19.41 o 
  -6   6   7       67.38       70.73      6.47 o 
  -5   6   7       21.39       23.43      4.05 o 
  -4   6   7      634.36      598.40     17.31 o 
  -3   6   7      551.64      527.66     15.31 o 
  -2   6   7        2.06        0.98      1.40 o 
  -1   6   7      792.25      775.36     18.27 o 
   0   6   7     1623.22     1590.70     30.68 o 
   1   6   7        5.54        2.62      1.82 o 
   2   6   7     1331.19     1341.49     19.55 o 
   3   6   7     1312.51     1286.57     19.32 o 
   4   6   7        1.07        3.08      1.25 o 
   5   6   7      534.83      507.18     11.47 o 
   6   6   7      249.09      265.04      7.94 o 
   7   6   7      397.96      365.97     15.66 o 
   8   6   7       93.12       89.19      8.29 o 
   9   6   7      231.90      224.42     13.24 o 
  -5   7   7      111.81      104.84      7.25 o 
  -4   7   7       32.62       22.48      3.82 o 
  -3   7   7      719.28      714.99     19.04 o 
  -2   7   7      147.85      151.70      7.54 o 
  -1   7   7       72.39       72.94      4.98 o 
   0   7   7      966.52      998.98     22.31 o 
   1   7   7      190.10      178.00      5.18 o 
   2   7   7       13.73       14.14      1.90 o 
   3   7   7      707.22      711.67     13.02 o 
   4   7   7     1388.82     1375.76     21.36 o 
   5   7   7      151.05      159.97      5.96 o 
   6   7   7      283.55      282.79     11.90 o 
   7   7   7     1259.26     1249.36     33.30 o 
   8   7   7      396.34      455.68     18.85 o 
   9   7   7        4.97        4.17      3.49 o 
  -4   8   7       56.94       64.14      5.93 o 
  -3   8   7      171.08      165.81      8.62 o 
  -2   8   7      258.86      264.73     10.62 o 
  -1   8   7      588.31      572.13     16.29 o 
   0   8   7        6.16        8.56      2.33 o 
   1   8   7      935.49      897.64     21.38 o 
   2   8   7     1542.72     1504.85     22.11 o 
   3   8   7       44.70       48.66      4.65 o 
   4   8   7     1336.55     1329.73     21.37 o 
   5   8   7      819.97      825.44     15.99 o 
   6   8   7      520.43      510.97     12.36 o 
   7   8   7      252.53      261.02      8.80 o 
   8   8   7      818.84      784.93     26.00 o 
   9   8   7      338.91      326.51     16.55 o 
  -4   9   7       80.15       70.91      5.13 o 
  -3   9   7      338.45      337.53     10.07 o 
  -2   9   7       29.87       39.86      4.83 o 
  -1   9   7      597.84      603.07     17.60 o 
   0   9   7      562.27      601.90     17.37 o 
   1   9   7       46.63       48.45      4.83 o 
   2   9   7      471.37      468.93     14.77 o 
   3   9   7      392.31      398.95      9.63 o 
   4   9   7      267.10      256.98      7.87 o 
   5   9   7      330.59      339.64      9.63 o 
   6   9   7     1200.36     1193.24     21.62 o 
   7   9   7      382.03      390.27     11.45 o 
   8   9   7      264.76      292.37     15.15 o 
   9   9   7      394.75      411.12     18.91 o 
  -3  10   7      279.20      285.89     12.62 o 
  -2  10   7       37.13       32.89      4.83 o 
  -1  10   7      202.61      188.09      9.66 o 
   0  10   7      255.45      264.34     11.33 o 
   1  10   7      165.03      179.58      9.16 o 
   2  10   7       11.92        5.04      2.27 o 
   3  10   7      357.01      391.02      9.27 o 
   4  10   7      786.01      842.54     16.39 o 
   5  10   7       52.58       50.79      4.05 o 
   6  10   7      298.27      306.05      9.79 o 
   7  10   7      497.55      509.68     22.40 o 
   8  10   7      150.73      142.51     10.88 o 
   9  10   7        9.62        8.08      4.59 o 
  -2  11   7      277.52      312.17     13.75 o 
  -1  11   7      152.74      147.79      9.07 o 
   0  11   7       96.41      107.94      7.54 o 
   1  11   7      710.29      679.49     20.47 o 
   2  11   7      582.32      553.39     17.96 o 
   3  11   7       63.30       61.04      6.14 o 
   4  11   7      440.82      422.72     11.11 o 
   5  11   7      366.73      388.18     11.62 o 
   6  11   7       46.91       52.69      4.56 o 
   7  11   7       53.56       78.71      7.87 o 
   8  11   7      231.78      234.17     13.81 o 
  -1  12   7      248.52      232.20     12.17 o 
   0  12   7       43.98       47.50      6.02 o 
   1  12   7       35.08       32.05      4.92 o 
   2  12   7      345.68      333.83     14.29 o 
   3  12   7      127.47      130.25      8.86 o 
   4  12   7       43.67       37.36      5.55 o 
   5  12   7      230.40      233.40      8.67 o 
   6  12   7      339.00      344.26     11.18 o 
   7  12   7      107.63       97.00      6.55 o 
   1  13   7       83.55       81.46      7.81 o 
   2  13   7       60.91       64.08      7.10 o 
   3  13   7      394.65      383.65     16.35 o 
   4  13   7      164.23      166.96     10.85 o 
   5  13   7       12.24       10.44      3.82 o 
   6  13   7      291.47      300.59     10.63 o 
  -3  -9   8       57.61       70.16      7.04 o 
  -2  -9   8      134.02      122.41      8.65 o 
  -1  -9   8      105.16      100.85      7.63 o 
   0  -9   8      307.73      302.04     13.48 o 
  -5  -8   8      345.46      362.42     15.09 o 
  -4  -8   8        4.87        1.25      2.62 o 
  -3  -8   8      102.17      111.55      7.99 o 
  -2  -8   8      736.94      711.86     21.34 o 
  -1  -8   8        0.04        0.00      1.85 o 
   0  -8   8      213.93      231.15     11.27 o 
   1  -8   8      339.46      342.44     10.67 o 
   2  -8   8       42.30       43.27      4.83 o 
  -6  -7   8      158.66      160.79      9.72 o 
  -5  -7   8      409.88      427.39     15.90 o 
  -4  -7   8      135.80      131.50      8.26 o 
  -3  -7   8       21.95       30.14      4.50 o 
  -2  -7   8      327.07      313.60     12.62 o 
  -1  -7   8      298.17      297.10     12.20 o 
   0  -7   8        8.40        6.71      2.65 o 
   1  -7   8      152.32      167.01      6.96 o 
   2  -7   8      324.66      315.54     10.00 o 
   3  -7   8       80.94       78.84      7.96 o 
  -6  -6   8       81.62       92.46      7.13 o 
  -5  -6   8       76.62       89.12      6.80 o 
  -4  -6   8      509.94      552.71     17.45 o 
  -3  -6   8      273.19      279.82     11.45 o 
  -2  -6   8       12.58       21.71      3.61 o 
  -1  -6   8      572.12      533.80     16.50 o 
   0  -6   8      326.31      314.47     12.14 o 
   1  -6   8       38.68       40.68      7.26 o 
   2  -6   8      199.26      199.19      7.52 o 
   3  -6   8      417.49      403.45     11.69 o 
   4  -6   8       54.60       45.95      6.32 o 
  -7  -5   8       46.38       49.17      5.69 o 
  -6  -5   8      501.52      521.77     16.94 o 
  -5  -5   8      146.67      163.68      8.65 o 
  -4  -5   8       66.23       65.54      5.43 o 
  -3  -5   8      940.17      942.81     23.44 o 
  -2  -5   8      438.49      446.19     14.23 o 
  -1  -5   8       53.81       51.73      4.80 o 
   0  -5   8      637.02      637.97     17.99 o 
   1  -5   8      703.88      692.11     14.42 o 
   2  -5   8      145.55      149.15      7.04 o 
   3  -5   8      679.38      672.61     16.23 o 
   4  -5   8      697.38      634.70     60.95 o 
   5  -5   8      136.64      130.58      9.75 o 
  -7  -4   8      183.22      186.65     12.50 o 
  -6  -4   8      658.71      669.34     19.01 o 
  -5  -4   8      642.88      654.29     18.35 o 
  -4  -4   8      449.84      471.93     14.62 o 
  -3  -4   8      734.27      700.56     18.48 o 
  -2  -4   8     1227.07     1180.51     26.50 o 
  -1  -4   8     1342.17     1226.45     27.22 o 
   0  -4   8        5.04        5.90      2.06 o 
   1  -4   8     2404.03     2449.41     35.11 o 
   2  -4   8     1537.48     1519.81     24.65 o 
   3  -4   8       16.53       20.12      2.76 o 
   4  -4   8      411.83      388.06     21.85 o 
   5  -4   8      323.04      332.71     14.91 o 
   6  -4   8      122.33      112.98      9.21 o 
  -7  -3   8      468.74      470.35     19.69 o 
  -6  -3   8       10.28       17.71      4.65 o 
  -5  -3   8      416.59      422.98     13.42 o 
  -4  -3   8     1147.68     1201.12     26.73 o 
  -3  -3   8       73.78       84.47      5.28 o 
  -2  -3   8      894.90      863.96     20.51 o 
  -1  -3   8     1203.56     1122.80     24.89 o 
   0  -3   8       22.81       26.60      3.37 o 
   1  -3   8        3.69        4.90      3.32 o 
   2  -3   8       27.23       25.89      2.71 o 
   3  -3   8      930.85      880.08     17.01 o 
   4  -3   8      965.52      906.69     31.54 o 
   5  -3   8      158.65      161.77      7.13 o 
   6  -3   8     1172.44     1123.93     31.56 o 
   7  -3   8      279.46      276.14     14.58 o 
  -7  -2   8      328.94      318.87     15.66 o 
  -6  -2   8      380.47      384.47     16.05 o 
  -5  -2   8       46.35       45.58      6.50 o 
  -4  -2   8      750.89      746.08     16.48 o 
  -3  -2   8     1486.47     1496.30     23.01 o 
  -2  -2   8        7.95       12.05      2.36 o 
  -1  -2   8     1658.32     1598.76     32.06 o 
   0  -2   8     2303.71     2290.79     29.31 o 
   1  -2   8      114.94      140.83      5.13 o 
   2  -2   8       94.82       96.31      4.45 o 
   3  -2   8      239.55      240.69      7.49 o 
   4  -2   8     1129.80     1121.66     23.49 o 
   5  -2   8      644.78      654.01     25.74 o 
   6  -2   8      188.82      185.22     13.46 o 
   7  -2   8      801.11      778.36     25.01 o 
  -7  -1   8       41.25       46.51      6.92 o 
  -6  -1   8      760.58      752.41     23.37 o 
  -5  -1   8      277.81      278.19     12.41 o 
  -4  -1   8       31.42       35.88      4.62 o 
  -3  -1   8     1137.05     1112.38     17.33 o 
  -2  -1   8     2373.06     2318.71     39.58 o 
  -1  -1   8     1048.78     1042.73     16.64 o 
   0  -1   8      645.82      665.48     10.95 o 
   1  -1   8     5706.48     5803.98     79.91 o 
   2  -1   8     1102.71     1109.04     36.01 o 
   3  -1   8        0.03        1.97      1.07 o 
   4  -1   8     1579.66     1552.84     24.96 o 
   5  -1   8     1006.40      976.25     27.39 o 
   6  -1   8       59.92       59.65      4.43 o 
   7  -1   8      144.86      162.24      7.39 o 
   8  -1   8      593.43      612.45     22.17 o 
  -7   0   8       43.46       57.01      7.19 o 
  -6   0   8        3.55        4.38      2.77 o 
  -5   0   8      482.93      482.96     16.77 o 
  -4   0   8     1351.04     1344.97     30.44 o 
  -3   0   8      113.10      113.21      4.11 o 
  -2   0   8     1766.32     1712.44     23.27 o 
  -1   0   8     2293.22     2302.80     33.57 o 
   0   0   8       56.89       65.23      2.84 o 
   1   0   8      195.81      204.83      9.49 o 
   2   0   8     1767.34     1763.80     20.62 o 
   3   0   8     1713.57     1721.28     25.70 o 
   4   0   8       10.58       12.85      4.49 o 
   5   0   8     1932.85     1888.26     29.24 o 
   6   0   8      550.77      548.18     15.69 o 
   7   0   8       63.29       53.37      4.35 o 
   8   0   8      338.37      342.20     15.24 o 
  -7   1   8      307.02      289.57     13.90 o 
  -6   1   8      206.12      206.16     11.00 o 
  -5   1   8      261.17      247.10     11.36 o 
  -4   1   8      722.85      767.76     20.80 o 
  -3   1   8       32.52       32.91      2.31 o 
  -2   1   8       97.37      111.41      3.87 o 
  -1   1   8       52.77       39.79      2.33 o 
   0   1   8     2107.73     2063.54     26.23 o 
   1   1   8     2452.57     2588.58     37.90 o 
   2   1   8      497.64      504.74     17.98 o 
   3   1   8     3285.12     3327.33     35.31 o 
   4   1   8      677.37      666.31     13.04 o 
   5   1   8       31.51       35.89      3.04 o 
   6   1   8      511.87      513.66     15.65 o 
   7   1   8      717.22      702.02     15.62 o 
   8   1   8       86.75       85.76      5.51 o 
  -7   2   8       93.24       95.03      8.20 o 
  -6   2   8      631.87      597.68     19.33 o 
  -5   2   8      417.48      430.98     15.15 o 
  -4   2   8       38.21       30.41      4.11 o 
  -3   2   8     1049.49     1015.05     23.38 o 
  -2   2   8     1464.21     1438.28     27.35 o 
  -1   2   8      327.21      336.82      7.00 o 
   0   2   8      617.40      606.75     10.14 o 
   1   2   8     2233.01     2215.49     28.01 o 
   2   2   8      367.95      386.60      9.58 o 
   3   2   8       64.79       82.94      6.83 o 
   4   2   8      849.05      865.49     12.54 o 
   5   2   8      443.10      438.45      8.44 o 
   6   2   8       11.17       10.58      1.98 o 
   7   2   8      506.79      505.86     12.46 o 
   8   2   8      564.93      559.14     21.18 o 
  -7   3   8      101.80      104.10      8.08 o 
  -6   3   8        4.03        6.02      2.83 o 
  -5   3   8     1084.41     1070.41     26.81 o 
  -4   3   8      743.61      745.66     20.15 o 
  -2   3   8      682.97      684.50     16.98 o 
  -1   3   8     1688.25     1696.35     22.58 o 
   0   3   8       56.88       52.96      2.59 o 
   1   3   8      124.34      120.43      3.83 o 
   2   3   8     2097.60     2036.01     26.27 o 
   3   3   8      160.78      177.27      5.56 o 
   4   3   8      312.04      336.55      6.58 o 
   5   3   8     1054.24     1049.46     14.64 o 
   6   3   8      807.45      807.06     16.88 o 
   7   3   8      121.91      118.75      6.20 o 
   8   3   8      562.43      550.43     14.63 o 
   9   3   8      490.61      524.30     14.92 o 
  -6   4   8       54.01       45.38      5.64 o 
  -5   4   8      335.89      341.61     13.18 o 
  -4   4   8      547.49      550.83     16.62 o 
  -3   4   8      367.64      370.80     12.32 o 
  -2   4   8        4.80       11.75      2.39 o 
  -1   4   8     1666.08     1631.90     21.80 o 
   0   4   8     1938.26     1957.37     25.46 o 
   1   4   8        0.39        3.53      1.97 o 
   2   4   8      810.22      808.33     12.98 o 
   3   4   8     1972.60     2039.93     26.97 o 
   4   4   8       22.41       25.17      1.61 o 
   5   4   8        0.66        1.16      1.43 o 
   6   4   8     2263.10     2283.19     44.35 o 
   7   4   8       81.20       84.55      5.46 o 
   8   4   8        0.67        0.46      1.74 o 
   9   4   8      674.51      683.48     17.28 o 
  -6   5   8      412.48      381.24     14.80 o 
  -5   5   8       78.66       75.98      6.41 o 
  -4   5   8       10.49       15.44      3.40 o 
  -3   5   8     1718.80     1635.74     33.39 o 
  -2   5   8      761.82      762.51     18.81 o 
  -1   5   8        3.11        1.97      1.40 o 
   0   5   8     1690.55     1687.92     22.72 o 
   1   5   8      703.52      685.24     11.68 o 
   2   5   8      232.80      246.11      6.25 o 
   3   5   8      309.09      334.39     16.12 o 
   4   5   8     1141.28     1127.72     17.68 o 
   5   5   8      941.46      959.07     26.01 o 
   6   5   8      301.26      293.60     13.33 o 
   7   5   8      850.37      889.16     26.92 o 
   8   5   8      595.44      595.22     15.16 o 
   9   5   8       49.99       49.27      5.05 o 
  -5   6   8      381.89      364.26     13.96 o 
  -4   6   8      119.15      119.63      7.34 o 
  -3   6   8      218.86      217.27      9.51 o 
  -2   6   8      365.67      355.79     11.81 o 
  -1   6   8      298.98      339.25     11.07 o 
   0   6   8        1.75        3.19      1.58 o 
   1   6   8      654.94      657.84     11.58 o 
   2   6   8     1458.76     1441.65     20.95 o 
   3   6   8       14.65       15.49      1.96 o 
   4   6   8      353.28      345.64      9.49 o 
   5   6   8      727.59      703.78     13.58 o 
   6   6   8      757.66      780.53     23.94 o 
   7   6   8       10.86       10.05      3.91 o 
   8   6   8      909.45      894.54     28.06 o 
   9   6   8     1078.86     1005.82     31.29 o 
  -5   7   8      143.42      133.77      8.41 o 
  -4   7   8      166.59      149.67      8.41 o 
  -3   7   8       80.33       76.78      5.84 o 
  -2   7   8      218.17      213.27      9.16 o 
  -1   7   8      934.12      894.60     21.41 o 
   0   7   8      846.01      829.02     19.94 o 
   1   7   8      247.65      241.80      6.36 o 
   2   7   8     2117.92     2077.95     28.41 o 
   3   7   8     1333.63     1326.64     20.51 o 
   4   7   8       11.78       14.62      2.17 o 
   5   7   8      401.48      380.69      9.62 o 
   6   7   8      821.83      827.46     16.14 o 
   7   7   8      372.86      363.89     16.11 o 
   8   7   8        7.20       10.88      3.79 o 
   9   7   8      752.33      706.69     25.60 o 
  -4   8   8      122.26      134.60      8.32 o 
  -3   8   8      778.55      786.29     21.40 o 
  -2   8   8       45.52       46.96      4.80 o 
  -1   8   8      234.34      218.08      9.54 o 
   0   8   8     1183.43     1148.03     25.92 o 
   1   8   8      677.11      666.88     17.76 o 
   2   8   8      529.99      523.43     10.82 o 
   3   8   8      608.06      595.85     12.09 o 
   4   8   8     1408.47     1419.63     22.52 o 
   5   8   8       15.81       10.61      2.05 o 
   6   8   8      108.00      114.25      5.52 o 
   7   8   8     1211.11     1189.97     33.00 o 
   8   8   8      220.88      218.63     13.21 o 
   9   8   8       59.51       58.23      7.63 o 
  -3   9   8       69.94       78.03      6.68 o 
  -2   9   8      333.60      334.21     12.97 o 
  -1   9   8       27.81       26.74      4.05 o 
   0   9   8      102.37      100.31      6.53 o 
   1   9   8     1157.57     1155.81     26.88 o 
   2   9   8      107.52      104.07      6.56 o 
   3   9   8        0.03        1.25      1.06 o 
   4   9   8      987.55      978.61     32.86 o 
   5   9   8      752.98      772.28     15.78 o 
   6   9   8      296.32      298.43      9.41 o 
   7   9   8      370.35      381.20     11.17 o 
   8   9   8      800.13      792.97     26.68 o 
   9   9   8      271.54      264.06     15.33 o 
  -3  10   8        5.24        5.81      3.25 o 
  -2  10   8      299.04      285.01     12.41 o 
  -1  10   8      203.44      223.43     10.68 o 
   0  10   8       18.31       22.36      3.94 o 
   1  10   8       89.58      103.68      7.19 o 
   2  10   8      140.41      167.80      8.92 o 
   3  10   8      878.15      850.06     22.93 o 
   4  10   8       86.77       68.79      4.46 o 
   5  10   8      481.98      492.38     13.48 o 
   6  10   8     1332.58     1280.65     23.34 o 
   7  10   8      106.76      117.99      6.42 o 
   8  10   8      267.53      246.53     14.32 o 
  -2  11   8        0.03        0.48      2.33 o 
  -1  11   8       96.98      104.54      7.69 o 
   0  11   8      257.93      281.90     12.71 o 
   1  11   8      156.99      159.87      9.21 o 
   2  11   8       36.35       25.02      4.23 o 
   3  11   8      463.77      487.11     17.06 o 
   4  11   8      680.59      671.36     14.59 o 
   5  11   8       74.32       79.88      5.18 o 
   6  11   8      391.15      408.09     11.92 o 
   7  11   8      462.04      510.81     14.11 o 
   8  11   8        3.17        6.41      2.66 o 
   0  12   8      127.52      122.59      8.80 o 
   1  12   8      216.02      205.03     11.21 o 
   2  12   8      203.10      203.12     11.06 o 
   3  12   8      142.31      147.85      9.51 o 
   4  12   8      398.03      395.74     16.26 o 
   5  12   8      163.09      171.08      7.49 o 
   6  12   8        8.60        9.45      2.20 o 
   7  12   8      187.58      186.07      7.24 o 
   2  13   8      375.71      346.92     15.57 o 
   3  13   8       37.58       34.91      5.64 o 
   4  13   8       27.10       29.40      5.40 o 
   5  13   8      115.46       95.99      8.95 o 
   6  13   8      213.31      227.44     10.96 o 
  -4  -8   9      227.89      256.20     12.82 o 
  -3  -8   9      143.20      137.98      9.15 o 
  -2  -8   9        0.16        0.42      2.41 o 
  -1  -8   9      398.16      378.10     15.09 o 
   0  -8   9      428.04      420.24     16.20 o 
   1  -8   9        0.28        0.00      1.92 o 
  -5  -7   9      109.50      111.49      8.20 o 
  -4  -7   9       43.39       38.82      5.43 o 
  -3  -7   9      470.46      482.85     17.09 o 
  -2  -7   9      255.30      259.56     11.93 o 
  -1  -7   9       64.49       61.45      5.99 o 
   0  -7   9      315.20      316.63     13.30 o 
   1  -7   9      279.69      282.56      9.62 o 
   2  -7   9       19.78       16.91      3.64 o 
   3  -7   9      127.06      120.17      9.63 o 
  -6  -6   9      213.81      230.31     11.51 o 
  -5  -6   9      299.40      315.88     13.21 o 
  -4  -6   9       41.20       34.74      4.71 o 
  -3  -6   9      286.19      274.48     11.81 o 
  -2  -6   9      422.46      406.89     14.62 o 
  -1  -6   9      142.66      135.12      8.05 o 
   0  -6   9      148.60      153.60      8.71 o 
   1  -6   9      567.96      567.05     14.52 o 
   2  -6   9      160.62      168.85      7.21 o 
   3  -6   9       10.84       10.53      3.23 o 
   4  -6   9      173.03      166.01     11.30 o 
  -6  -5   9        1.87        1.34      2.47 o 
  -5  -5   9      172.69      182.92      9.45 o 
  -4  -5   9      514.86      521.38     16.59 o 
  -3  -5   9       19.65       21.17      3.67 o 
  -2  -5   9      338.78      310.13     11.99 o 
  -1  -5   9      496.08      496.66     15.84 o 
   0  -5   9      300.72      312.82     12.26 o 
   1  -5   9       77.35      103.45     14.51 o 
   2  -5   9      251.29      284.57      9.13 o 
   3  -5   9     1158.02     1152.77     40.79 o 
   4  -5   9       30.47       29.85      3.87 o 
   5  -5   9      133.06      130.40     10.05 o 
  -6  -4   9      535.52      547.28     13.90 o 
  -5  -4   9        1.10        1.34      2.00 o 
  -4  -4   9      421.76      407.55     13.78 o 
  -3  -4   9      789.30      782.41     20.62 o 
  -2  -4   9       82.48       79.79      5.67 o 
  -1  -4   9      106.83       99.51      6.26 o 
   0  -4   9     1152.36     1143.42     27.00 o 
   1  -4   9      406.07      412.52     13.28 o 
   2  -4   9        0.36        0.23      1.37 o 
   3  -4   9     1093.69     1112.83     21.07 o 
   4  -4   9      257.20      265.42      9.41 o 
   5  -4   9       41.64       37.64      4.18 o 
   6  -4   9      299.21      330.07     16.08 o 
  -7  -3   9       16.13       17.68      5.69 o 
  -6  -3   9      616.04      642.38     22.53 o 
  -5  -3   9      115.73      126.23      9.91 o 
  -4  -3   9        8.28        7.13      5.62 o 
  -3  -3   9       87.60       88.98      5.67 o 
  -2  -3   9      205.74      200.80      8.59 o 
  -1  -3   9     1380.61     1305.72     28.59 o 
   0  -3   9        0.75        0.00      1.37 o 
   1  -3   9     2240.89     2282.14     46.01 o 
   2  -3   9     1919.88     1899.85     45.55 o 
   3  -3   9       80.04       91.28      4.95 o 
   4  -3   9      985.13      896.59     18.48 o 
   5  -3   9      686.36      655.55     15.85 o 
   6  -3   9       25.46       31.22      5.52 o 
  -7  -2   9       89.51       98.70      9.45 o 
  -6  -2   9       57.25       64.76      7.45 o 
  -5  -2   9      938.64      954.96     26.51 o 
  -4  -2   9      836.29      818.89     15.11 o 
  -3  -2   9       49.21       63.86      3.59 o 
  -2  -2   9     1511.28     1446.06     43.27 o 
  -1  -2   9      543.92      529.75     12.89 o 
   0  -2   9      138.24      130.92      6.77 o 
   1  -2   9        8.97       12.43      2.71 o 
   2  -2   9      486.22      489.11     11.35 o 
   3  -2   9     1862.74     1872.61     29.18 o 
   4  -2   9        8.57        6.78      3.53 o 
   5  -2   9      536.56      520.98     13.34 o 
   6  -2   9      677.82      638.61     15.78 o 
   7  -2   9        0.41        0.30      2.83 o 
  -7  -1   9      392.54      424.48     18.31 o 
  -6  -1   9      388.16      383.33     16.26 o 
  -5  -1   9      143.20      125.33      8.65 o 
  -4  -1   9     1001.85      980.85     16.73 o 
  -3  -1   9     1316.20     1297.01     19.93 o 
  -2  -1   9      104.48      101.82      4.11 o 
  -1  -1   9     2048.91     2015.14     29.84 o 
   0  -1   9     1118.41     1122.05     16.76 o 
   1  -1   9      478.23      473.97      9.65 o 
   2  -1   9      487.42      503.02     11.20 o 
   3  -1   9      306.14      295.97      8.46 o 
   4  -1   9      707.28      700.05     14.82 o 
   5  -1   9        0.13        1.45      1.43 o 
   6  -1   9      496.80      496.71     16.07 o 
   7  -1   9      184.77      178.46      7.99 o 
  -7   0   9      132.81      142.48     10.47 o 
  -6   0   9      416.97      435.87     17.24 o 
  -5   0   9      388.40      372.81     14.77 o 
  -4   0   9       74.91       76.24      6.50 o 
  -3   0   9     1177.74     1179.05     18.37 o 
  -2   0   9     1845.56     1872.81     29.76 o 
  -1   0   9       68.10       69.07      3.24 o 
   0   0   9      383.44      383.39      7.81 o 
   1   0   9     2597.72     2638.46     50.26 o 
   2   0   9      450.28      449.94      9.89 o 
   3   0   9        5.31        6.16      1.61 o 
   4   0   9     1737.89     1774.26     27.66 o 
   5   0   9      932.28      914.56     25.42 o 
   6   0   9        0.34       13.68      4.11 o 
   7   0   9      319.00      341.29     10.84 o 
   8   0   9      657.94      646.51     21.93 o 
  -7   1   9        0.75        4.53      3.55 o 
  -6   1   9       21.51       25.67      4.89 o 
  -5   1   9      574.86      573.65     18.80 o 
  -4   1   9      501.39      490.77     16.20 o 
  -3   1   9        2.15        1.82      1.73 o 
  -2   1   9     1674.80     1650.52     23.00 o 
  -1   1   9     1304.91     1291.77     18.60 o 
   0   1   9     1056.87     1108.34     16.23 o 
   1   1   9      748.92      772.89     14.96 o 
   2   1   9     2691.02     2776.52     53.57 o 
   3   1   9     1717.25     1769.74     21.42 o 
   4   1   9      408.81      420.68      8.32 o 
   5   1   9     1603.30     1623.92     35.35 o 
   6   1   9      656.55      641.62     14.31 o 
   7   1   9       21.58       22.21      3.11 o 
   8   1   9      694.26      684.86     24.86 o 
  -6   2   9       28.25       24.84      4.68 o 
  -5   2   9      298.59      305.48     12.77 o 
  -4   2   9      344.20      348.34     12.98 o 
  -3   2   9      226.64      225.42      9.48 o 
  -2   2   9       38.08       46.06      3.32 o 
  -1   2   9      925.47      915.94     14.40 o 
   0   2   9     1499.96     1535.32     21.09 o 
   1   2   9      208.76      207.71      5.32 o 
   2   2   9     2493.75     2426.31     55.93 o 
   3   2   9     1093.06     1070.05     14.44 o 
   4   2   9      138.19      142.45      4.43 o 
   5   2   9      613.51      622.38     11.69 o 
   6   2   9      724.88      744.00     12.73 o 
   7   2   9      325.65      347.94     16.18 o 
   8   2   9        0.32        1.51      2.71 o 
   9   2   9      432.28      438.03     13.90 o 
  -6   3   9      212.81      218.69     11.45 o 
  -5   3   9       71.07       75.53      6.74 o 
  -4   3   9       91.54       83.37      6.23 o 
  -3   3   9      830.28      829.13     21.05 o 
  -2   3   9      342.26      354.01     11.57 o 
  -1   3   9       71.53       71.80      3.18 o 
   0   3   9     2242.27     2274.75     29.29 o 
   1   3   9      798.74      795.68     12.77 o 
   2   3   9      132.26      141.77      6.49 o 
   3   3   9     1077.69     1100.02     26.77 o 
   4   3   9     1143.27     1180.92     19.21 o 
   5   3   9      155.06      146.49      4.58 o 
   6   3   9       52.06       48.17      4.19 o 
   7   3   9      890.89      883.25     19.02 o 
   8   3   9      556.79      564.94     20.33 o 
   9   3   9        1.11        4.52      2.52 o 
  -6   4   9      188.70      189.01     10.44 o 
  -5   4   9      247.46      270.98     12.08 o 
  -4   4   9      146.51      153.84      8.44 o 
  -3   4   9      288.47      275.13     10.65 o 
  -2   4   9      362.96      329.85     11.10 o 
  -1   4   9      833.31      835.10     19.20 o 
   0   4   9      131.16      137.18      4.42 o 
   1   4   9      827.58      873.88     13.91 o 
   2   4   9      432.29      424.41      8.62 o 
   3   4   9      234.60      241.22      6.23 o 
   4   4   9      981.61      994.22     25.98 o 
   5   4   9     1000.37     1015.15     27.38 o 
   6   4   9      748.97      778.62     16.68 o 
   7   4   9      720.00      740.72     21.58 o 
   8   4   9      594.97      587.31     15.40 o 
   9   4   9      353.11      338.68     11.97 o 
  -5   5   9       34.78       32.11      4.74 o 
  -4   5   9      489.57      490.28     15.87 o 
  -3   5   9      211.34      220.63      9.60 o 
  -2   5   9       40.36       37.30      3.97 o 
  -1   5   9     1579.70     1484.27     29.86 o 
   0   5   9      170.00      163.48      4.93 o 
   1   5   9       60.89       62.44      3.24 o 
   2   5   9     1304.53     1265.60     18.91 o 
   3   5   9     1826.00     1874.85     26.05 o 
   4   5   9        6.13        9.41      1.68 o 
   5   5   9     1608.77     1631.38     38.29 o 
   6   5   9     1994.71     2035.41     46.50 o 
   7   5   9        0.87        1.40      2.41 o 
   8   5   9      161.22      148.36     10.88 o 
   9   5   9      729.00      727.38     33.45 o 
  -5   6   9       44.02       34.94      5.10 o 
  -4   6   9      308.57      282.39     11.90 o 
  -3   6   9      777.71      767.45     20.35 o 
  -2   6   9        0.43        7.60      2.30 o 
  -1   6   9      572.14      567.66     15.58 o 
   0   6   9      707.91      720.50     17.85 o 
   1   6   9        1.23        2.55      1.09 o 
   2   6   9       83.86       76.11      3.68 o 
   3   6   9      411.33      422.81      9.43 o 
   4   6   9     1810.10     1778.93     25.82 o 
   5   6   9      703.53      726.92     22.36 o 
   6   6   9      712.19      695.39     22.50 o 
   7   6   9     2086.42     2074.61     48.70 o 
   8   6   9      155.18      155.01     11.12 o 
   9   6   9      177.62      175.17     12.14 o 
  -4   7   9       18.25       32.65      4.74 o 
  -3   7   9      405.13      372.76     13.48 o 
  -2   7   9      248.55      256.85     10.47 o 
  -1   7   9       28.64       31.16      3.88 o 
   0   7   9      120.68      114.45      6.41 o 
   1   7   9      315.93      327.53     11.19 o 
   2   7   9      403.02      410.52      9.27 o 
   3   7   9      123.80      127.84      5.07 o 
   4   7   9      458.74      475.67     10.74 o 
   5   7   9      833.45      858.53     16.11 o 
   6   7   9      517.99      524.58     19.30 o 
   7   7   9      507.15      491.64     19.42 o 
   8   7   9      684.75      690.73     24.65 o 
   9   7   9      251.54      230.50     14.05 o 
  -4   8   9       60.67       59.81      6.29 o 
  -3   8   9        6.36        5.25      2.56 o 
  -2   8   9      159.58      163.00      8.65 o 
  -1   8   9      490.47      483.47     15.19 o 
   0   8   9      114.92      121.40      6.95 o 
   1   8   9       17.05       14.97      3.07 o 
   2   8   9     2016.20     1996.65     28.22 o 
   3   8   9      358.23      356.89      9.05 o 
   4   8   9       14.23       17.39      2.41 o 
   5   8   9     1179.47     1188.85     20.60 o 
   6   8   9      745.57      759.15     15.84 o 
   7   8   9      100.60      100.52      8.65 o 
   8   8   9      399.16      387.60     17.84 o 
   9   8   9      476.61      491.88     21.51 o 
  -3   9   9      231.51      236.73     11.27 o 
  -2   9   9       29.40       25.13      4.26 o 
  -1   9   9      404.87      396.86     14.23 o 
   0   9   9      998.39      968.22     24.24 o 
   1   9   9      433.41      397.67     13.78 o 
   2   9   9      608.88      606.12     17.90 o 
   3   9   9      769.48      752.49     14.97 o 
   4   9   9     1207.07     1234.33     21.03 o 
   5   9   9       38.90       41.71      3.67 o 
   6   9   9      513.19      522.08     17.13 o 
   7   9   9      796.20      781.80     26.02 o 
   8   9   9        3.75        2.06      3.13 o 
   9   9   9       72.43       63.18      8.32 o 
  -2  10   9      264.35      246.52     11.81 o 
  -1  10   9        9.91        8.17      3.13 o 
   0  10   9       64.98       77.55      6.59 o 
   1  10   9      869.60      826.48     22.63 o 
   2  10   9      175.21      168.70      9.07 o 
   3  10   9        6.09        9.60      2.77 o 
   4  10   9     1051.25     1035.87     19.10 o 
   5  10   9      287.18      296.69     17.09 o 
   6  10   9        0.02        0.00      1.71 o 
   7  10   9      286.47      264.47      9.57 o 
   8  10   9      248.15      261.91     14.94 o 
  -1  11   9      131.46      140.39      9.09 o 
   0  11   9        0.18        0.00      2.15 o 
   1  11   9      138.71      136.69      8.80 o 
   2  11   9      526.93      555.73     18.53 o 
   3  11   9       16.93       16.25      3.73 o 
   4  11   9        2.75        4.80      2.62 o 
   5  11   9      682.43      691.65     15.60 o 
   6  11   9      156.65      163.57      7.43 o 
   7  11   9       20.45       21.13      3.48 o 
   8  11   9      266.86      277.12     15.48 o 
   0  12   9      205.84      243.91     12.47 o 
   1  12   9        4.59        2.68      2.56 o 
   2  12   9       83.59       79.02      7.36 o 
   3  12   9      438.05      424.87     16.68 o 
   4  12   9      181.86      180.69     10.83 o 
   5  12   9      101.24      105.62      6.07 o 
   6  12   9      301.42      288.75     10.23 o 
   7  12   9      186.35      176.96     10.24 o 
   2  13   9       45.20       50.78      6.74 o 
   3  13   9      172.90      181.88     11.27 o 
   4  13   9      144.96      135.11      9.90 o 
   5  13   9       28.20       25.28      5.58 o 
  -4  -7  10      252.51      252.36     12.50 o 
  -3  -7  10       78.74       79.46      7.36 o 
  -2  -7  10       77.75       75.44      6.98 o 
  -1  -7  10      585.19      616.60     20.17 o 
   0  -7  10      179.98      194.37     10.77 o 
   1  -7  10       26.36       29.52      5.04 o 
  -5  -6  10        7.97        6.83      3.37 o 
  -4  -6  10      296.33      292.31     13.03 o 
  -3  -6  10      405.12      424.80     15.78 o 
  -2  -6  10       16.15       15.53      3.64 o 
  -1  -6  10      270.22      249.39     11.48 o 
   0  -6  10      270.45      260.96     11.96 o 
   1  -6  10      270.78      266.06     12.59 o 
   2  -6  10        0.94        1.85      3.21 o 
   3  -6  10      162.81      174.03      8.04 o 
  -5  -5  10       84.61      101.14      7.42 o 
  -4  -5  10       14.96       11.30      3.31 o 
  -3  -5  10      345.68      361.96     13.78 o 
  -2  -5  10      730.09      728.57     21.07 o 
  -1  -5  10       90.38       83.40      6.38 o 
   0  -5  10      109.78      117.84      7.66 o 
   1  -5  10     1155.35     1103.35     28.72 o 
   2  -5  10      134.94      142.23      6.72 o 
   3  -5  10        2.12        3.34      2.10 o 
   4  -5  10      539.53      520.97     20.27 o 
  -6  -4  10       25.25       26.45      5.93 o 
  -5  -4  10      334.77      332.53      9.89 o 
  -4  -4  10      812.57      779.22     15.86 o 
  -3  -4  10       78.83       81.52      6.08 o 
  -2  -4  10      883.57      844.54     22.45 o 
  -1  -4  10      677.13      638.62     18.59 o 
   0  -4  10       93.21       89.16      6.35 o 
   1  -4  10      524.96      496.53     16.65 o 
   2  -4  10      857.75      885.04     18.10 o 
   3  -4  10      434.38      453.06     12.51 o 
   4  -4  10      266.29      277.02      9.99 o 
   5  -4  10      208.82      195.61     21.73 o 
  -6  -3  10       80.95       65.63      7.90 o 
  -5  -3  10       24.41       25.44      3.22 o 
  -4  -3  10      302.28      322.69      9.06 o 
  -3  -3  10      807.88      801.04     17.22 o 
  -2  -3  10      110.33      108.84      4.86 o 
  -1  -3  10      778.34      751.72     20.21 o 
   0  -3  10     2342.53     2333.77     46.91 o 
   1  -3  10       78.17       84.83      6.35 o 
   2  -3  10      352.76      347.50     10.01 o 
   3  -3  10      777.03      789.16     16.91 o 
   4  -3  10      335.70      343.71     10.79 o 
   5  -3  10        1.34        1.20      1.87 o 
   6  -3  10      355.72      362.34     12.20 o 
  -6  -2  10      391.71      389.68     17.12 o 
  -5  -2  10       13.44        6.89      3.43 o 
  -4  -2  10       52.57       49.24      3.80 o 
  -3  -2  10        2.85        4.27      1.55 o 
  -2  -2  10      192.42      186.01      6.01 o 
  -1  -2  10      973.54      955.45     21.01 o 
   0  -2  10       19.80       17.32      3.43 o 
   1  -2  10     2232.85     2246.85     45.62 o 
   2  -2  10      389.43      406.88     10.65 o 
   3  -2  10      130.32      147.78      6.32 o 
   4  -2  10     1104.74     1057.59     20.58 o 
   5  -2  10      245.64      236.13     12.59 o 
   6  -2  10        4.77        6.63      2.51 o 
  -6  -1  10       82.41       86.11      8.50 o 
  -5  -1  10      477.87      478.39     17.87 o 
  -4  -1  10      411.81      414.33      9.94 o 
  -3  -1  10       98.19      109.99      6.46 o 
  -2  -1  10      438.31      431.64      9.49 o 
  -1  -1  10     1402.78     1378.80     20.45 o 
   0  -1  10        1.37        3.13      1.85 o 
   1  -1  10      425.85      431.32     14.11 o 
   2  -1  10     1625.81     1618.99     24.82 o 
   3  -1  10       99.39      103.98      8.89 o 
   4  -1  10      436.70      433.99     11.45 o 
   5  -1  10      848.73      857.55     18.04 o 
   6  -1  10      197.54      212.13      8.52 o 
   7  -1  10      112.83      112.84      6.69 o 
  -6   0  10       95.97      104.63      8.92 o 
  -5   0  10      147.38      161.66      9.84 o 
  -4   0  10      995.74      963.11     25.38 o 
  -3   0  10      581.17      588.42     11.67 o 
  -2   0  10        8.74        8.98      3.04 o 
  -1   0  10     2410.25     2417.24     31.82 o 
   0   0  10      686.60      681.80     11.79 o 
   1   0  10      141.06      133.69      7.31 o 
   2   0  10     1108.13     1118.05     18.60 o 
   3   0  10      747.98      730.55     11.96 o 
   4   0  10      150.55      155.74      5.14 o 
   5   0  10      517.70      531.10     24.73 o 
   6   0  10      340.79      326.43     11.14 o 
   7   0  10       60.69       65.97      5.11 o 
  -6   1  10      358.85      351.72     15.42 o 
  -5   1  10      382.02      379.75     15.12 o 
  -4   1  10      188.93      187.64      9.81 o 
  -3   1  10      821.08      843.92     21.88 o 
  -2   1  10     1047.80     1059.74     16.83 o 
  -1   1  10      143.40      137.19      4.67 o 
   0   1  10      265.57      275.68      6.69 o 
   1   1  10     1487.82     1523.63     32.79 o 
   2   1  10       17.16       21.44      3.52 o 
   3   1  10      343.85      361.36      7.53 o 
   4   1  10      804.41      800.38     12.87 o 
   5   1  10       49.88       47.39      3.17 o 
   6   1  10       98.08      104.06      5.30 o 
   7   1  10      600.79      587.01     18.48 o 
   8   1  10      267.49      273.93     15.72 o 
  -6   2  10       45.18       57.46      6.65 o 
  -5   2  10      445.12      447.94     16.29 o 
  -4   2  10      109.59      107.14      7.10 o 
  -3   2  10      181.85      185.32      8.74 o 
  -2   2  10      741.14      747.75     17.60 o 
  -1   2  10      606.47      631.06     11.49 o 
   0   2  10      111.96      113.20      4.10 o 
   1   2  10      469.75      468.10      9.35 o 
   2   2  10     1780.71     1792.52     38.16 o 
   3   2  10       36.94       43.11      4.92 o 
   4   2  10      358.29      388.87      9.71 o 
   5   2  10     1713.15     1712.54     22.26 o 
   6   2  10      455.19      455.93      9.66 o 
   7   2  10      328.61      352.50     15.73 o 
   8   2  10      776.61      780.67     19.09 o 
  -6   3  10        4.56        7.66      3.52 o 
  -5   3  10      432.43      453.57     16.59 o 
  -4   3  10      484.20      519.28     17.01 o 
  -3   3  10      106.99      111.94      6.92 o 
  -2   3  10      339.82      341.82     11.69 o 
  -1   3  10     1235.11     1228.69     18.33 o 
   0   3  10      714.97      711.99     12.28 o 
   1   3  10       11.05       13.37      1.71 o 
   2   3  10     2019.99     1996.65     26.77 o 
   3   3  10     1031.38     1016.59     25.98 o 
   4   3  10       32.24       31.90      4.53 o 
   5   3  10      401.31      414.11      8.45 o 
   6   3  10      994.50      987.58     20.03 o 
   7   3  10      310.09      313.53     10.80 o 
   8   3  10       51.07       53.08      5.16 o 
  -5   4  10       39.29       38.91      5.31 o 
  -4   4  10      101.83       94.11      6.74 o 
  -3   4  10      576.17      554.13     16.56 o 
  -2   4  10        8.03        8.38      2.33 o 
  -1   4  10      150.58      159.67      7.22 o 
   0   4  10     1220.87     1209.08     18.14 o 
   1   4  10      276.94      280.96      6.89 o 
   2   4  10      225.10      215.10      6.00 o 
   3   4  10      839.94      811.05     22.42 o 
   4   4  10     1224.94     1230.34     30.80 o 
   5   4  10      102.64      115.04      8.26 o 
   6   4  10      789.17      779.55     25.01 o 
   7   4  10     1067.10     1088.09     22.00 o 
   8   4  10      136.63      135.49      8.07 o 
   9   4  10      163.11      173.44      8.85 o 
  -5   5  10       10.89       13.60      3.58 o 
  -4   5  10       16.67       12.16      3.34 o 
  -3   5  10      596.71      541.45     16.41 o 
  -2   5  10      173.27      156.92      7.84 o 
  -1   5  10      289.20      281.01     10.20 o 
   0   5  10      959.75      946.64     21.29 o 
   1   5  10     1279.03     1297.64     19.48 o 
   2   5  10     1499.87     1476.92     21.68 o 
   3   5  10      280.94      292.94      7.49 o 
   4   5  10     2573.15     2558.02     53.05 o 
   5   5  10     1321.97     1311.56     33.61 o 
   6   5  10       14.96       21.17      4.53 o 
   7   5  10      532.66      532.05     20.83 o 
   8   5  10      322.28      317.35     16.17 o 
   9   5  10      145.35      157.42     12.14 o 
  -5   6  10       81.03       83.73      7.39 o 
  -4   6  10      173.50      175.70      9.51 o 
  -3   6  10        0.80        2.50      1.88 o 
  -2   6  10      145.99      135.54      7.46 o 
  -1   6  10      446.99      432.71     13.54 o 
   0   6  10      947.77      973.58     22.48 o 
   1   6  10       47.58       49.88      6.01 o 
   2   6  10     2936.38     2889.06     37.72 o 
   3   6  10     2491.45     2494.44     33.85 o 
   4   6  10      358.64      337.92      8.60 o 
   5   6  10     2170.66     2104.46     47.14 o 
   6   6  10      585.27      583.17     20.92 o 
   7   6  10       13.97       22.72      5.13 o 
   8   6  10      231.11      232.23     13.93 o 
   9   6  10      572.95      569.62     23.42 o 
  -4   7  10      169.34      164.37      9.36 o 
  -3   7  10      269.84      260.46     11.36 o 
  -2   7  10       45.20       36.20      4.50 o 
  -1   7  10      169.08      164.71      8.26 o 
   0   7  10      336.16      344.38     11.96 o 
   1   7  10       97.60      113.22      6.50 o 
   2   7  10       26.63       30.84      3.91 o 
   3   7  10      973.90      993.06     17.23 o 
   4   7  10     1505.07     1455.34     22.91 o 
   5   7  10      116.28      129.75      8.86 o 
   6   7  10      939.32      930.27     27.97 o 
   7   7  10      864.66      865.67     27.79 o 
   8   7  10        3.11        2.62      2.74 o 
   9   7  10      236.15      232.41     14.49 o 
  -3   8  10      330.19      329.82     13.42 o 
  -2   8  10       73.06       69.77      6.14 o 
  -1   8  10        9.78       14.52      3.31 o 
   0   8  10      436.12      449.13     14.53 o 
   1   8  10      696.37      690.60     18.80 o 
   2   8  10      447.65      459.30     14.62 o 
   3   8  10      529.63      535.86     11.79 o 
   4   8  10     1204.20     1258.49     21.16 o 
   5   8  10      170.54      184.50      9.75 o 
   6   8  10       17.14       16.55      4.26 o 
   7   8  10      391.71      405.53     17.87 o 
   8   8  10      356.21      361.57     17.51 o 
   9   8  10        7.86        1.19      3.61 o 
  -3   9  10        0.05        0.00      2.21 o 
  -2   9  10      352.85      381.07     14.50 o 
  -1   9  10      445.83      469.31     15.90 o 
   0   9  10       33.51       37.09      4.68 o 
   1   9  10      483.40      499.07     16.08 o 
   2   9  10      620.48      639.47     18.77 o 
   3   9  10       43.29       45.55      5.19 o 
   4   9  10       40.14       43.10      5.99 o 
   5   9  10      421.25      442.22     11.51 o 
   6   9  10      313.37      302.39      9.60 o 
   7   9  10        0.08        2.33      2.71 o 
   8   9  10      570.18      598.33     23.42 o 
  -2  10  10        0.47        4.26      2.74 o 
  -1  10  10      248.09      234.47     11.36 o 
   0  10  10      232.58      220.39     10.74 o 
   1  10  10       60.59       49.68      5.43 o 
   2  10  10      190.29      201.99     10.23 o 
   3  10  10      416.94      423.00     15.33 o 
   4  10  10      406.27      417.57     11.06 o 
   5  10  10      185.90      201.43      7.78 o 
   6  10  10      634.23      635.43     19.39 o 
   7  10  10      224.47      236.76     13.63 o 
   8  10  10       77.10       64.67      8.26 o 
  -1  11  10        0.36        0.00      2.41 o 
   0  11  10      230.86      262.35     12.53 o 
   1  11  10      328.81      339.52     14.35 o 
   2  11  10      103.09      100.34      7.48 o 
   3  11  10      430.27      440.06     16.38 o 
   4  11  10      331.56      346.05     14.76 o 
   5  11  10      113.40      104.00      5.82 o 
   6  11  10      113.79      115.51     14.13 o 
   7  11  10      259.95      292.49     10.55 o 
   1  12  10      230.38      220.30     11.81 o 
   2  12  10      190.00      178.06     10.56 o 
   3  12  10        0.06        1.61      2.18 o 
   4  12  10       86.98      101.65      8.68 o 
   5  12  10      272.04      293.95     14.41 o 
   6  12  10       30.13       32.93      4.10 o 
   3  13  10      153.88      171.88     11.15 o 
   4  13  10        0.23        0.00      2.36 o 
   5  13  10       86.63       98.34      9.09 o 
  -3  -6  11        0.01        2.36      2.77 o 
  -2  -6  11      102.64       80.24      7.04 o 
  -1  -6  11      523.85      512.20     18.20 o 
   0  -6  11      112.26      132.10      9.01 o 
   1  -6  11       65.62       60.77      6.74 o 
   2  -6  11      485.12      515.90     16.39 o 
  -4  -5  11      311.59      314.28     10.83 o 
  -3  -5  11      329.54      297.28     13.03 o 
  -2  -5  11        3.34        6.47      2.86 o 
  -1  -5  11      418.65      383.31     14.77 o 
   0  -5  11      151.49      144.30      9.04 o 
   1  -5  11       92.62       83.10      7.07 o 
   2  -5  11        7.27        6.64      2.40 o 
   3  -5  11      403.61      409.64     12.67 o 
  -5  -4  11       14.64       10.30      2.98 o 
  -4  -4  11       18.78       18.37      3.00 o 
  -3  -4  11      671.95      682.93     20.41 o 
  -2  -4  11      327.24      322.85     12.94 o 
  -1  -4  11       60.10       55.31      5.67 o 
   0  -4  11      412.33      424.22     15.63 o 
   1  -4  11     1017.05      952.40     26.12 o 
   2  -4  11      112.32      106.39      8.20 o 
   3  -4  11      233.07      222.88      8.85 o 
   4  -4  11      358.24      341.56     11.62 o 
  -5  -3  11      724.34      719.32     23.66 o 
  -4  -3  11      858.51      845.01     16.73 o 
  -3  -3  11      111.48      114.87      5.39 o 
  -2  -3  11     1480.50     1387.99     31.84 o 
  -1  -3  11      845.13      790.56     21.64 o 
   0  -3  11        0.07        1.97      2.09 o 
   1  -3  11      733.67      694.23     20.65 o 
   2  -3  11      712.45      732.75     22.62 o 
   3  -3  11       24.07       31.55      3.70 o 
   4  -3  11      145.39      154.73      7.37 o 
   5  -3  11      271.21      260.62     22.13 o 
  -6  -2  11       25.63       24.51      5.81 o 
  -5  -2  11       10.72       10.67      4.05 o 
  -4  -2  11      240.09      248.41      7.97 o 
  -3  -2  11      841.81      801.69     15.31 o 
  -2  -2  11        7.02       11.17      2.14 o 
  -1  -2  11     1344.64     1286.49     29.69 o 
   0  -2  11      699.80      717.63     20.29 o 
   1  -2  11        0.07        1.49      1.82 o 
   2  -2  11      656.46      655.17     20.71 o 
   3  -2  11      611.02      630.41     14.77 o 
   4  -2  11      137.51      127.69      6.51 o 
   5  -2  11      225.47      220.20     16.33 o 
   6  -2  11      442.15      425.70     13.24 o 
  -6  -1  11      256.85      261.67     14.05 o 
  -5  -1  11       23.08       17.47      4.38 o 
  -4  -1  11       85.72       91.96      7.34 o 
  -3  -1  11      533.62      549.37     17.62 o 
  -2  -1  11      195.72      210.11     12.26 o 
  -1  -1  11        7.62        9.98      1.85 o 
   0  -1  11     1274.15     1261.93     29.18 o 
   1  -1  11      611.19      598.95     18.26 o 
   2  -1  11       75.14       82.06      6.62 o 
   3  -1  11      234.82      249.86      8.56 o 
   4  -1  11      525.09      540.64     29.95 o 
   5  -1  11      151.99      149.67      7.03 o 
   6  -1  11      132.41      137.28      7.10 o 
   7  -1  11      378.88      380.79     12.57 o 
  -6   0  11      105.02      112.62      9.21 o 
  -5   0  11      351.09      388.32     16.11 o 
  -4   0  11      162.83      164.31      9.63 o 
  -3   0  11      196.10      216.23      6.78 o 
  -2   0  11      866.98      868.18     15.35 o 
  -1   0  11      252.87      239.04      6.65 o 
   0   0  11      227.90      204.72      9.07 o 
   1   0  11      499.38      513.11     16.35 o 
   2   0  11      403.20      416.82     15.07 o 
   3   0  11       14.58       13.96      4.05 o 
   4   0  11      508.73      494.70     10.12 o 
   5   0  11     1127.31     1136.51     17.73 o 
   6   0  11       21.13       25.64      3.54 o 
   7   0  11      173.87      183.16      8.27 o 
  -6   1  11       12.82       14.79      4.62 o 
  -5   1  11      214.77      202.43     11.24 o 
  -4   1  11      443.36      419.10     15.51 o 
  -3   1  11        9.49        8.23      2.80 o 
  -2   1  11      141.22      151.91      5.32 o 
  -1   1  11      744.10      752.11     13.22 o 
   0   1  11      139.96      142.59      4.84 o 
   1   1  11        6.30        6.32      2.33 o 
   2   1  11     1831.96     1869.25     40.87 o 
   3   1  11     1081.62     1067.10     19.12 o 
   4   1  11       50.55       50.61      4.54 o 
   5   1  11     1324.08     1352.32     19.59 o 
   6   1  11      506.01      534.29     11.28 o 
   7   1  11       41.44       32.60      5.07 o 
  -5   2  11       11.91        5.43      3.13 o 
  -4   2  11      176.81      180.27      9.63 o 
  -3   2  11      541.58      541.38     16.71 o 
  -2   2  11      146.89      147.76      7.57 o 
  -1   2  11      111.64      110.86      4.40 o 
   0   2  11     1661.84     1714.17     23.99 o 
   1   2  11      519.82      515.74     16.14 o 
   2   2  11      155.40      173.74      9.01 o 
   3   2  11     1653.11     1642.58     37.87 o 
   4   2  11      881.14      886.31     13.88 o 
   5   2  11       72.34       65.29      4.34 o 
   6   2  11      706.22      710.17     19.29 o 
   7   2  11      500.73      518.52     14.83 o 
   8   2  11        3.87        2.39      3.15 o 
  -5   3  11      395.55      374.77     15.15 o 
  -4   3  11        0.00        2.74      2.21 o 
  -3   3  11      386.43      381.17     13.66 o 
  -2   3  11      443.15      436.67     13.87 o 
  -1   3  11       47.34       48.75      3.55 o 
   0   3  11      340.28      361.25      8.21 o 
   1   3  11      507.59      530.10     10.31 o 
   2   3  11      420.52      394.98     14.17 o 
   3   3  11       55.62       76.81      6.38 o 
   4   3  11      948.53      951.98     26.93 o 
   5   3  11      614.28      581.35     20.77 o 
   6   3  11       41.90       34.56      3.96 o 
   7   3  11      613.26      608.65     16.65 o 
   8   3  11      397.78      408.51     14.38 o 
  -5   4  11      315.13      292.77     13.21 o 
  -4   4  11       68.21       75.08      6.59 o 
  -3   4  11        1.06        1.34      1.79 o 
  -2   4  11      184.76      183.02      8.53 o 
  -1   4  11      796.86      812.63     19.67 o 
   0   4  11      172.94      175.49      5.57 o 
   1   4  11      434.55      446.21     10.86 o 
   2   4  11     1481.91     1445.04     21.37 o 
   3   4  11      487.31      483.93     16.80 o 
   4   4  11       75.52       80.39      6.83 o 
   5   4  11      245.66      236.72     12.41 o 
   6   4  11     1620.73     1624.60     41.11 o 
   7   4  11       10.99        9.42      2.67 o 
   8   4  11      197.50      185.22      8.85 o 
  -5   5  11       55.78       51.22      6.29 o 
  -4   5  11      154.26      153.54      9.01 o 
  -3   5  11      850.41      810.64     21.64 o 
  -2   5  11        7.48        9.27      2.71 o 
  -1   5  11      860.47      859.09     20.96 o 
   0   5  11     1872.39     1857.91     35.91 o 
   1   5  11        5.49        8.42      1.70 o 
   2   5  11      152.91      152.85      5.33 o 
   3   5  11     1177.86     1141.49     28.91 o 
   4   5  11      573.34      571.68     19.46 o 
   5   5  11        1.75        1.46      1.94 o 
   6   5  11     1218.66     1201.90     33.60 o 
   7   5  11      303.57      325.04     16.31 o 
   8   5  11        1.33        2.39      3.16 o 
  -4   6  11        0.39        0.45      2.30 o 
  -3   6  11      320.21      298.71     12.23 o 
  -2   6  11      703.93      681.71     19.01 o 
  -1   6  11      109.59      117.88      6.89 o 
   0   6  11      968.08      937.46     22.09 o 
   1   6  11     2278.22     2297.91     31.37 o 
   2   6  11      175.30      198.22      6.36 o 
   3   6  11     1219.26     1199.57     19.58 o 
   4   6  11     1261.42     1269.73     32.47 o 
   5   6  11      152.21      163.42     10.14 o 
   6   6  11      105.74      113.94      9.09 o 
   7   6  11      350.00      388.83     17.81 o 
   8   6  11      177.30      173.41     12.47 o 
  -4   7  11        0.83        1.28      2.83 o 
  -3   7  11        3.80        7.39      2.86 o 
  -2   7  11      178.87      195.69      9.60 o 
  -1   7  11      410.45      406.06     13.84 o 
   0   7  11      133.77      125.84      7.19 o 
   1   7  11      529.38      515.20     15.31 o 
   2   7  11     1847.50     1784.48     26.29 o 
   3   7  11      162.76      187.96     33.33 o 
   4   7  11      209.25      204.47      6.95 o 
   5   7  11      784.31      742.05     23.79 o 
   6   7  11      433.88      454.63     18.47 o 
   7   7  11        0.31        0.00      2.33 o 
   8   7  11      252.13      254.31     14.91 o 
  -3   8  11      165.66      178.18      9.99 o 
  -2   8  11       68.69       72.63      6.32 o 
  -1   8  11      264.83      268.03     11.33 o 
   0   8  11      592.79      603.15     17.75 o 
   1   8  11       52.87       61.30      5.43 o 
   2   8  11      526.25      534.43     16.32 o 
   3   8  11      733.86      736.53     14.73 o 
   4   8  11      264.64      264.93      8.24 o 
   5   8  11      408.19      384.49     16.29 o 
   6   8  11      283.11      313.73     15.27 o 
   7   8  11      284.38      301.83     15.54 o 
   8   8  11       12.27       17.14      5.01 o 
  -2   9  11      164.80      165.35      9.48 o 
  -1   9  11       16.92       17.08      3.88 o 
   0   9  11      339.94      347.91     13.45 o 
   1   9  11      852.42      856.27     22.77 o 
   2   9  11      139.04      136.67      8.11 o 
   3   9  11      452.06      471.33     15.99 o 
   4   9  11      488.99      486.38     12.84 o 
   5   9  11        4.57        1.98      1.49 o 
   6   9  11       55.54       68.94      7.51 o 
   7   9  11      438.92      415.21     18.64 o 
   8   9  11      161.29      174.54     12.38 o 
  -1  10  11      118.37      118.38      8.17 o 
   0  10  11      133.55      124.88      8.32 o 
   1  10  11      495.49      508.14     17.30 o 
   2  10  11       75.94       84.38      6.77 o 
   3  10  11        2.13        1.64      1.73 o 
   4  10  11      111.50      115.77      5.78 o 
   5  10  11      398.78      444.98     12.03 o 
   6  10  11      116.74      114.23      7.48 o 
   7  10  11      122.53      116.35      9.69 o 
   8  10  11      435.15      479.00     21.39 o 
   0  11  11       68.88       70.91      6.89 o 
   1  11  11        0.92        0.00      1.67 o 
   2  11  11       51.43       52.78      5.99 o 
   3  11  11      288.45      274.72     12.82 o 
   4  11  11       64.40       65.93      6.77 o 
   5  11  11      277.59      277.95     18.36 o 
   6  11  11      381.55      393.24     12.02 o 
   7  11  11       85.36       84.77      8.95 o 
   1  12  11       52.83       53.67      6.62 o 
   2  12  11        2.96        6.17      3.10 o 
   3  12  11      242.64      259.34     13.06 o 
   5  12  11        0.05        5.19      2.95 o 
   6  12  11      223.90      229.06      9.33 o 
  -1  -6  12        2.86        5.61      3.37 o 
  -3  -5  12       39.52       30.65      5.10 o 
  -2  -5  12      226.06      213.74     11.45 o 
  -1  -5  12      254.35      270.86     12.79 o 
   0  -5  12       12.19       11.96      3.70 o 
   1  -5  12      277.81      287.27     13.75 o 
   2  -5  12      202.63      196.55     12.02 o 
  -4  -4  12      366.92      363.36     13.97 o 
  -3  -4  12      216.10      194.95     10.38 o 
  -2  -4  12      154.93      148.68      9.12 o 
  -1  -4  12      258.48      260.51     12.14 o 
   0  -4  12      203.39      193.99     10.50 o 
   1  -4  12        0.13        4.92      2.77 o 
   2  -4  12       99.60      105.26      8.56 o 
   3  -4  12      545.26      538.41     15.20 o 
  -4  -3  12      300.57      276.39      8.97 o 
  -3  -3  12      388.98      405.13     14.94 o 
  -2  -3  12       58.43       64.82      6.14 o 
  -1  -3  12       15.88       14.31      3.52 o 
   0  -3  12      595.14      580.33     18.77 o 
   1  -3  12      234.55      224.18     11.27 o 
   2  -3  12       36.15       40.73      5.75 o 
   3  -3  12      312.22      355.70     11.41 o 
   4  -3  12      134.83      131.62      7.10 o 
  -5  -2  12      580.86      546.38     20.44 o 
  -4  -2  12      146.99      145.55      6.35 o 
  -3  -2  12      261.90      274.74      8.51 o 
  -2  -2  12      619.92      609.30     18.44 o 
  -1  -2  12      287.00      285.79     12.17 o 
   0  -2  12       37.17       28.89      4.38 o 
   1  -2  12      482.52      476.11     16.77 o 
   2  -2  12      507.03      467.44     17.45 o 
   3  -2  12        1.64        1.97      2.44 o 
   4  -2  12      300.32      303.71     10.98 o 
   5  -2  12      253.13      247.80      9.86 o 
  -5  -1  12      188.18      191.33     11.66 o 
  -4  -1  12      265.55      290.31     13.36 o 
  -3  -1  12      120.20      134.64      5.70 o 
  -2  -1  12       96.67      111.46      5.05 o 
  -1  -1  12      703.02      678.89     19.52 o 
   0  -1  12      215.35      203.19      9.78 o 
   1  -1  12        0.20        1.55      1.82 o 
   2  -1  12     1050.18     1018.08     27.59 o 
   3  -1  12      329.79      325.87     14.91 o 
   4  -1  12       13.35       16.16      2.42 o 
   5  -1  12      377.15      380.97      9.66 o 
   6  -1  12      291.75      264.11     10.23 o 
  -5   0  12        0.04        0.00      2.56 o 
  -4   0  12      264.20      261.23     12.50 o 
  -3   0  12      471.63      464.73     16.08 o 
  -2   0  12      139.14      126.06      5.25 o 
  -1   0  12     1052.07     1058.21     17.49 o 
   0   0  12      781.66      804.12     21.88 o 
   1   0  12      119.42      111.91      7.40 o 
   2   0  12      578.43      543.06     18.26 o 
   3   0  12      401.42      421.65     12.53 o 
   4   0  12      428.01      428.14      9.61 o 
   5   0  12        0.40        0.25      1.42 o 
   6   0  12      390.62      397.39     10.76 o 
  -5   1  12      266.97      245.78     12.62 o 
  -4   1  12       23.99       19.17      4.20 o 
  -3   1  12      668.69      658.45     19.43 o 
  -2   1  12      569.14      549.27     11.45 o 
  -1   1  12       44.43       43.71      3.12 o 
   0   1  12      348.66      394.14     13.93 o 
   1   1  12      659.17      660.46     19.49 o 
   2   1  12      260.30      267.33     12.23 o 
   3   1  12       17.24       19.74      4.23 o 
   4   1  12      749.05      728.23     16.02 o 
   5   1  12      559.79      569.24     11.52 o 
   6   1  12       18.96       21.54      2.77 o 
   7   1  12      180.69      179.86      8.91 o 
  -5   2  12      277.17      277.66     13.57 o 
  -4   2  12       90.02      106.36      7.81 o 
  -3   2  12        0.00        0.00      2.00 o 
  -2   2  12      263.19      251.64     10.53 o 
  -1   2  12      552.86      540.45     11.08 o 
   0   2  12      253.63      246.32      6.72 o 
   1   2  12      354.55      353.82     13.45 o 
   2   2  12     2326.93     2231.61     47.33 o 
   3   2  12      222.53      246.59     12.08 o 
   4   2  12      243.00      228.52     12.20 o 
   5   2  12      997.80     1021.91     16.26 o 
   6   2  12      315.52      342.26     11.48 o 
   7   2  12        6.96        7.67      5.26 o 
  -5   3  12       13.53        5.25      3.34 o 
  -4   3  12      182.40      202.87     10.68 o 
  -3   3  12      226.15      218.49     10.32 o 
  -2   3  12        7.69        7.42      2.53 o 
  -1   3  12      442.16      452.15     13.66 o 
   0   3  12     1051.91     1047.56     17.03 o 
   1   3  12      190.28      173.33      8.98 o 
   2   3  12      825.06      806.81     22.87 o 
   3   3  12     2058.43     1910.02     42.94 o 
   4   3  12      586.77      590.28     20.56 o 
   5   3  12      523.29      506.22     19.84 o 
   6   3  12      681.23      670.92     16.52 o 
   7   3  12      361.13      371.02     12.41 o 
   8   3  12        0.00        1.18      2.34 o 
  -4   4  12       54.78       57.13      6.05 o 
  -3   4  12      566.60      550.41     17.36 o 
  -2   4  12      117.83      126.49      7.25 o 
  -1   4  12       23.64       27.07      3.64 o 
   0   4  12      830.14      858.51     14.97 o 
   1   4  12      983.28      995.02     16.47 o 
   2   4  12       70.62       77.23      6.29 o 
   3   4  12      264.71      258.68     12.23 o 
   4   4  12     1269.27     1315.38     34.17 o 
   5   4  12       94.63       98.64      8.29 o 
   6   4  12        2.68        1.97      2.65 o 
   7   4  12      723.49      711.85     26.29 o 
   8   4  12      133.73      134.87     12.02 o 
  -4   5  12       43.31       41.15      5.40 o 
  -3   5  12       40.33       43.89      5.16 o 
  -2   5  12      333.23      342.84     12.74 o 
  -1   5  12      375.43      349.78     12.20 o 
   0   5  12       10.14       13.71      2.80 o 
   1   5  12      567.10      586.27     11.83 o 
   2   5  12      347.54      347.52      8.67 o 
   3   5  12       72.37       65.24      6.29 o 
   4   5  12      236.16      238.06     12.17 o 
   5   5  12      381.01      380.45     16.65 o 
   6   5  12      322.58      337.28     16.38 o 
   7   5  12       82.40       79.85      8.77 o 
   8   5  12      194.18      212.03     14.31 o 
  -4   6  12      494.72      516.71     18.17 o 
  -3   6  12      497.57      474.24     16.35 o 
  -2   6  12      240.45      244.41     10.74 o 
  -1   6  12     1461.65     1423.48     31.01 o 
   0   6  12      311.03      332.28     11.69 o 
   1   6  12      238.75      218.20      9.16 o 
   2   6  12      338.55      356.84      9.06 o 
   3   6  12      650.04      684.97     21.40 o 
   4   6  12       70.22       80.42      7.34 o 
   5   6  12      256.05      262.40     13.51 o 
   6   6  12      502.23      533.07     20.97 o 
   7   6  12      124.60      128.01     10.35 o 
   8   6  12       32.67       28.33      6.29 o 
  -3   7  12      416.26      430.25     15.81 o 
  -2   7  12      274.21      256.88     11.30 o 
  -1   7  12        8.19       12.88      3.25 o 
   0   7  12      919.99      915.83     22.90 o 
   1   7  12      381.58      389.43     13.21 o 
   2   7  12       22.99       28.12      6.37 o 
   3   7  12      305.65      289.38     10.51 o 
   4   7  12      589.83      618.67     20.95 o 
   5   7  12       61.10       59.96      6.89 o 
   6   7  12       74.77       70.49      7.78 o 
   7   7  12      562.09      534.91     21.78 o 
   8   7  12       37.51       41.56      7.19 o 
  -2   8  12      310.91      303.53     12.88 o 
  -1   8  12       71.28       70.73      6.29 o 
   0   8  12       53.80       66.37      5.84 o 
   1   8  12      128.56      127.99      7.63 o 
   2   8  12      367.27      369.32     13.42 o 
   3   8  12        7.09       13.72      2.36 o 
   4   8  12       60.00       67.34      5.26 o 
   5   8  12      550.03      532.87     19.93 o 
   6   8  12       23.88       22.30      5.04 o 
   7   8  12       69.67       64.52      8.02 o 
   8   8  12      390.97      398.14     19.45 o 
  -2   9  12       67.72       68.88      6.74 o 
  -1   9  12      257.71      255.89     11.75 o 
   0   9  12       45.13       46.36      5.28 o 
   1   9  12        1.43        3.22      2.24 o 
   2   9  12      706.46      710.89     20.71 o 
   3   9  12      150.08      154.08      8.89 o 
   4   9  12       44.08       36.90      3.61 o 
   5   9  12      481.10      460.91     18.38 o 
   6   9  12      253.79      256.87     14.08 o 
   7   9  12       83.45       80.21      8.86 o 
   8   9  12      183.43      187.01     13.36 o 
  -1  10  12       76.73       76.00      7.10 o 
   0  10  12      286.11      316.11     13.63 o 
   1  10  12      196.30      187.76     10.23 o 
   2  10  12       85.92       89.39      7.13 o 
   3  10  12      265.98      256.10     12.14 o 
   4  10  12      310.67      321.85     13.84 o 
   5  10  12        7.40        5.30      2.15 o 
   6  10  12      229.25      251.58     13.87 o 
   7  10  12      301.79      279.82     15.39 o 
   0  11  12       44.77       42.22      5.96 o 
   1  11  12      224.62      226.77     11.84 o 
   2  11  12      108.67      133.11      8.98 o 
   3  11  12       83.15       79.29      7.42 o 
   4  11  12      266.89      264.15     13.06 o 
   5  11  12      423.96      479.24     18.43 o 
   6  11  12       60.10       51.97      7.13 o 
   2  12  12      217.53      236.25     12.67 o 
   3  12  12       73.69       98.46      8.71 o 
   4  12  12       25.46       49.17      6.71 o 
  -2  -4  13      235.10      234.38     12.05 o 
  -1  -4  13       26.18       21.32      4.50 o 
   0  -4  13       14.02       13.95      4.00 o 
   1  -4  13      320.90      329.37     15.06 o 
   2  -4  13       95.62      100.99      8.65 o 
  -3  -3  13        0.78        0.00      2.44 o 
  -2  -3  13      298.66      306.84     13.48 o 
  -1  -3  13      251.97      250.46     12.08 o 
   0  -3  13       75.92       81.55      7.28 o 
   1  -3  13      106.02      106.45      8.29 o 
   2  -3  13      437.30      456.01     18.38 o 
   3  -3  13      226.11      229.42     13.27 o 
  -4  -2  13      208.07      232.40     12.32 o 
  -3  -2  13      310.70      317.97     13.30 o 
  -2  -2  13        2.42        2.74      2.77 o 
  -1  -2  13      184.03      177.97      9.78 o 
   0  -2  13      494.72      469.21     16.77 o 
   1  -2  13       22.13       26.89      4.71 o 
   2  -2  13      131.07      123.21      8.95 o 
   3  -2  13      162.86      152.62     10.71 o 
   4  -2  13      337.46      346.76     11.77 o 
  -4  -1  13        4.45        6.83      3.64 o 
  -3  -1  13      206.41      206.30      8.87 o 
  -2  -1  13       55.30       65.66      6.17 o 
  -1  -1  13       86.85       69.83      6.29 o 
   0  -1  13      282.90      281.64     12.35 o 
   1  -1  13      310.98      312.11     13.63 o 
   2  -1  13      110.91      101.24      7.90 o 
   3  -1  13      116.65      127.60      9.63 o 
   4  -1  13      276.99      283.57     15.09 o 
   5  -1  13      271.52      280.31      8.47 o 
  -4   0  13      115.85      122.76      8.86 o 
  -3   0  13       28.40       22.51      4.32 o 
  -2   0  13      116.36      125.09      8.98 o 
  -1   0  13      853.82      763.62     21.40 o 
   0   0  13        0.41        2.00      2.21 o 
   1   0  13      159.67      166.85      9.48 o 
   2   0  13     1052.64     1035.15     28.39 o 
   3   0  13       76.43       87.13      7.60 o 
   4   0  13       44.27       40.34      4.20 o 
   5   0  13      509.36      517.25     11.53 o 
   6   0  13      215.27      229.10      8.62 o 
  -4   1  13      333.72      314.07     13.75 o 
  -3   1  13      255.01      270.89     11.90 o 
  -2   1  13        2.20        6.44      2.44 o 
  -1   1  13      834.92      844.74     22.92 o 
   0   1  13      316.44      319.99     12.86 o 
   1   1  13       65.62       68.34      6.26 o 
   2   1  13      355.30      366.18     15.12 o 
   3   1  13      495.62      498.62     18.77 o 
   4   1  13      301.11      264.32     13.96 o 
   5   1  13      130.80      131.71      5.43 o 
   6   1  13      299.31      306.17      8.78 o 
  -3   2  13      549.43      572.20     18.47 o 
  -2   2  13      336.34      340.06     12.65 o 
  -1   2  13       82.22       87.48      4.32 o 
   0   2  13     1045.45     1008.62     25.83 o 
   1   2  13      378.89      385.64     14.86 o 
   2   2  13       14.35       20.30      4.14 o 
   3   2  13      433.82      423.35     16.86 o 
   4   2  13      351.92      370.56     16.38 o 
   5   2  13      220.87      233.33     13.69 o 
   6   2  13       16.56       18.06      4.49 o 
   7   2  13      301.55      287.18     11.39 o 
  -4   3  13       42.16       36.76      5.31 o 
  -3   3  13       35.33       39.39      5.13 o 
  -2   3  13      663.96      651.61     18.62 o 
  -1   3  13      726.82      746.26     19.19 o 
   0   3  13       10.75       10.58      1.88 o 
   1   3  13      926.20      855.01     23.73 o 
   2   3  13     1206.10     1158.04     29.98 o 
   3   3  13        0.55        0.00      1.76 o 
   4   3  13      148.67      130.14      9.45 o 
   5   3  13      329.68      347.40     16.58 o 
   6   3  13      220.54      243.00     14.37 o 
   7   3  13        0.21        0.00      1.97 o 
  -4   4  13      173.53      176.15     10.14 o 
  -3   4  13      191.87      203.92     10.20 o 
  -2   4  13      179.58      168.28      8.80 o 
  -1   4  13      308.27      309.93     11.42 o 
   0   4  13      573.31      573.42     15.81 o 
   1   4  13        1.68        8.62      2.92 o 
   2   4  13      535.93      547.47     18.53 o 
   3   4  13      519.59      507.24     18.47 o 
   4   4  13      168.85      174.51     10.88 o 
   5   4  13       94.73       90.86      8.59 o 
   6   4  13      469.44      462.09     20.23 o 
   7   4  13      423.66      388.47     19.33 o 
  -3   5  13      204.99      203.83     10.32 o 
  -2   5  13        3.60        3.04      2.39 o 
  -1   5  13        1.36        2.53      2.03 o 
   0   5  13      671.12      662.21     17.79 o 
   1   5  13      269.52      286.15      7.94 o 
   2   5  13        7.91        7.84      2.92 o 
   3   5  13      420.91      429.73     16.74 o 
   4   5  13      664.75      677.63     22.74 o 
   5   5  13      153.65      163.98     11.06 o 
   6   5  13      241.61      258.66     14.64 o 
   7   5  13      582.20      578.80     23.75 o 
  -3   6  13      293.22      292.19     12.76 o 
  -2   6  13      352.46      376.75     13.96 o 
  -1   6  13       38.81       48.69      5.01 o 
   0   6  13       95.45      100.10      6.38 o 
   1   6  13      551.81      558.24     16.14 o 
   2   6  13      293.32      290.02      8.28 o 
   3   6  13       13.56       16.67      4.03 o 
   4   6  13      437.36      439.33     17.63 o 
   5   6  13      299.39      297.22     14.97 o 
   6   6  13        2.23        0.00      2.68 o 
   7   6  13       89.85       95.15      9.90 o 
   8   6  13      238.22      226.74     14.97 o 
  -2   7  13      287.66      273.22     12.05 o 
  -1   7  13      215.68      218.27     10.26 o 
   0   7  13      119.47      130.43      7.63 o 
   1   7  13       91.09       96.49      6.47 o 
   2   7  13      297.19      301.63     11.63 o 
   3   7  13      229.98      214.34     11.48 o 
   4   7  13        0.50        0.00      1.97 o 
   5   7  13      512.62      500.02     19.87 o 
   6   7  13      162.14      179.49     12.08 o 
   7   7  13       81.92       66.05      8.32 o 
  -2   8  13        0.28        0.00      2.09 o 
  -1   8  13       38.16       38.55      5.04 o 
   0   8  13      220.12      224.18     10.44 o 
   1   8  13       52.79       51.40      5.40 o 
   2   8  13        0.30        0.12      1.67 o 
   3   8  13      556.61      582.78     13.40 o 
   4   8  13      271.03      238.39     12.62 o 
   5   8  13       13.96       11.03      4.00 o 
   6   8  13      265.78      271.70     14.79 o 
   7   8  13      270.01      305.58     16.73 o 
  -1   9  13       20.77       22.60      4.44 o 
   0   9  13       99.62       92.59      7.10 o 
   1   9  13      285.74      298.07     12.71 o 
   2   9  13      118.72      128.82      8.23 o 
   3   9  13      168.13      178.87      9.84 o 
   4   9  13      214.60      229.36      8.29 o 
   5   9  13      126.25      124.29      9.63 o 
   6   9  13        2.02        0.83      3.07 o 
   7   9  13      137.44      147.76     11.54 o 
   0  10  13        0.12        0.00      2.21 o 
   1  10  13       99.05      110.74      7.96 o 
   2  10  13      186.09      201.86     10.85 o 
   3  10  13        6.06        4.77      2.77 o 
   4  10  13       12.79       14.01      3.76 o 
   5  10  13      284.43      286.53     14.58 o 
   6  10  13      126.19      127.33     10.23 o 
   1  11  13        7.11       11.12      3.70 o 
   2  11  13       70.33       75.20      7.42 o 
   3  11  13      430.07      462.48     17.84 o 
   4  11  13       26.04       16.82      4.41 o 
   5  11  13       16.31       17.89      4.83 o 
   6  11  13      298.20      292.85     15.45 o 
  -2  -3  14      137.65      147.10      9.72 o 
  -1  -3  14        6.37        6.11      3.28 o 
   0  -3  14      144.81      151.19      9.87 o 
   1  -3  14      350.47      370.77     16.49 o 
   2  -3  14       43.80       40.10      6.26 o 
  -3  -2  14       15.98       22.96      4.77 o 
  -2  -2  14      284.02      267.97     12.79 o 
  -1  -2  14      141.33      135.47      8.95 o 
   0  -2  14        8.99       15.15      4.08 o 
   1  -2  14      102.51      111.13      8.62 o 
   2  -2  14      676.70      712.38     23.99 o 
   3  -2  14      103.90       98.31      9.33 o 
  -2  -1  14       50.91       51.28      5.90 o 
  -1  -1  14      273.32      274.95     12.47 o 
   0  -1  14      394.31      381.84     15.48 o 
   1  -1  14       10.88        5.93      2.83 o 
   2  -1  14      186.59      141.98      9.87 o 
   3  -1  14      494.48      517.08     20.46 o 
   4  -1  14      281.81      290.16     15.69 o 
  -3   0  14      353.95      353.45     14.35 o 
  -2   0  14      115.11      113.43      7.75 o 
  -1   0  14       15.68       19.77      4.17 o 
   0   0  14      687.01      664.78     21.19 o 
   1   0  14      200.15      203.00     11.00 o 
   2   0  14        0.06        0.15      2.15 o 
   3   0  14      127.32      127.18      9.66 o 
   4   0  14      301.83      321.04     16.28 o 
   5   0  14      250.14      264.17     25.78 o 
  -3   1  14      117.66      114.71      8.05 o 
  -2   1  14      244.98      266.41     11.51 o 
  -1   1  14      134.01      139.02      8.59 o 
   0   1  14       62.20       64.20      6.23 o 
   1   1  14      172.45      171.29      9.90 o 
   2   1  14      524.40      508.32     18.80 o 
   3   1  14       29.51       36.14      5.75 o 
   4   1  14      114.81      118.77      9.63 o 
   5   1  14      611.47      629.63     24.58 o 
   6   1  14       87.26       86.42      6.65 o 
  -3   2  14       13.81       19.05      4.03 o 
  -2   2  14      182.30      182.71      9.24 o 
   0   2  14      197.46      234.04     11.30 o 
   1   2  14        2.56        0.00      1.94 o 
   2   2  14      172.76      182.27     10.59 o 
   3   2  14      713.33      721.18     23.84 o 
   4   2  14      105.56      104.66      8.92 o 
   5   2  14      222.33      249.20     14.64 o 
   6   2  14      364.48      351.90     18.58 o 
  -3   3  14      503.73      510.46     17.42 o 
  -2   3  14      124.12      111.67      7.22 o 
  -1   3  14      114.27      111.82      6.92 o 
   0   3  14      646.76      649.78     20.23 o 
   1   3  14      159.75      164.94      9.60 o 
   2   3  14        2.01        2.06      2.21 o 
   3   3  14      377.71      386.26     16.38 o 
   4   3  14      555.83      567.20     21.42 o 
   5   3  14        3.63        4.95      3.13 o 
   6   3  14      175.11      182.21     12.97 o 
  -3   4  14       76.22       87.51      7.07 o 
  -2   4  14      399.26      393.44     14.14 o 
  -1   4  14      139.36      130.28      7.48 o 
   0   4  14       82.97       91.45      5.90 o 
   1   4  14      610.43      611.33     19.81 o 
   2   4  14      265.97      259.90     12.62 o 
   3   4  14       36.04       41.12      5.69 o 
   4   4  14      290.69      299.99     14.97 o 
   5   4  14      108.83      116.26      9.66 o 
   6   4  14      106.86       99.24      9.84 o 
   7   4  14      118.48      115.22     11.30 o 
  -3   5  14       48.64       47.44      5.67 o 
  -2   5  14      182.03      180.45      9.57 o 
  -1   5  14      243.53      257.68     10.83 o 
   0   5  14      202.50      195.40      8.98 o 
   2   5  14       78.25       80.66      7.04 o 
   3   5  14      308.99      312.49     14.53 o 
   4   5  14       22.06       18.60      4.62 o 
   5   5  14       40.14       43.53      6.56 o 
   6   5  14      651.44      655.80     25.06 o 
   7   5  14       41.34       42.85      7.42 o 
  -2   6  14        2.31        6.17      2.83 o 
  -1   6  14       70.59       80.36      6.29 o 
   0   6  14      237.80      244.28     10.44 o 
   1   6  14       44.62       48.63      4.80 o 
   2   6  14        1.46        0.66      2.39 o 
   3   6  14      296.67      274.13     13.45 o 
   4   6  14      330.30      325.62     15.54 o 
   5   6  14        0.39        0.00      2.62 o 
   6   6  14      428.99      458.04     20.37 o 
   7   6  14      318.97      353.01     18.73 o 
  -2   7  14      212.75      238.22     11.48 o 
  -1   7  14        0.13        1.43      2.18 o 
   0   7  14      184.87      194.11      9.60 o 
   1   7  14      396.00      385.72     13.72 o 
   2   7  14       66.71       67.00      5.72 o 
   3   7  14      172.79      182.92     11.09 o 
   4   7  14      254.00      284.94     14.46 o 
   5   7  14      409.35      424.95     18.67 o 
   6   7  14        1.71        2.18      3.25 o 
   7   7  14      387.27      408.10     20.04 o 
  -1   8  14       70.99       67.83      6.44 o 
   0   8  14       16.54       14.28      3.70 o 
   1   8  14       69.25       63.06      6.02 o 
   2   8  14      280.11      243.79     11.04 o 
   4   8  14        8.80       10.02      3.76 o 
   5   8  14      559.52      577.60     22.23 o 
   6   8  14      220.22      244.60     14.49 o 
   7   8  14        0.11        0.00      3.19 o 
   0   9  14       91.25       93.03      7.31 o 
   1   9  14       68.03       72.37      6.65 o 
   2   9  14      260.41      263.97     12.14 o 
   3   9  14      288.79      280.53     12.74 o 
   5   9  14      158.00      146.60     10.88 o 
   6   9  14      201.12      229.09     14.17 o 
   1  10  14      196.24      186.41     10.53 o 
   2  10  14       12.31       10.02      3.37 o 
   3  10  14      163.17      148.89      9.57 o 
   5  10  14      140.69      159.53     11.21 o 
   6  10  14       22.99       25.67      6.02 o 
   3  11  14        6.79        1.79      2.74 o 
   4  11  14       57.11       62.02      7.13 o 
   0  -2  15      482.71      480.84     18.97 o 
   1  -2  15      249.15      255.08     13.72 o 
  -1  -1  15      174.89      170.19     10.56 o 
   0  -1  15       17.95       19.38      4.62 o 
   1  -1  15      177.04      175.55     10.94 o 
   2  -1  15      763.13      761.89     25.54 o 
   3  -1  15       10.05       12.28      4.35 o 
  -1   0  15      405.65      414.56     16.53 o 
   0   0  15      189.64      181.82     10.71 o 
   1   0  15        1.76        2.68      2.59 o 
   2   0  15      468.09      443.08     18.58 o 
   3   0  15      289.87      274.00     14.73 o 
   4   0  15       44.26       32.47      6.50 o 
  -1   1  15      199.54      184.21     10.38 o 
   0   1  15      516.07      543.62     19.18 o 
   1   1  15      174.82      191.57     11.18 o 
   2   1  15        1.12        2.50      2.83 o 
   3   1  15      273.09      274.80     14.52 o 
   4   1  15      391.62      395.94     18.52 o 
   5   1  15       38.43       39.12      7.07 o 
  -2   2  15      180.74      183.61      9.54 o 
   0   2  15       11.61       22.45      4.56 o 
   1   2  15      315.01      324.00     14.50 o 
   2   2  15      285.90      275.49     13.72 o 
   3   2  15       11.35       12.70      4.26 o 
   4   2  15      149.82      144.63     10.88 o 
   5   2  15      316.44      333.90     17.60 o 
  -2   3  15      196.68      188.08      9.69 o 
   1   3  15       29.01       30.92      5.01 o 
   2   3  15      393.02      373.31     16.08 o 
   3   3  15      144.26      136.99      9.96 o 
   4   3  15        1.80        0.00      2.44 o 
   5   3  15      389.17      372.94     18.46 o 
  -2   4  15        4.54        4.14      2.53 o 
  -1   4  15       48.20       51.52      5.25 o 
   1   4  15      162.29      169.77     10.08 o 
   2   4  15       31.50       27.73      5.04 o 
   3   4  15      523.22      493.78     19.48 o 
   4   4  15      367.48      361.96     17.12 o 
   5   4  15      104.20       85.07      9.12 o 
   6   4  15      127.82      120.80     11.18 o 
  -2   5  15      117.32      134.21      8.47 o 
  -1   5  15       62.36       57.90      5.52 o 
   0   5  15       40.67       42.64      4.71 o 
   2   5  15       34.61       33.63      5.40 o 
   3   5  15       45.38       52.48      6.59 o 
   4   5  15      415.50      413.32     18.14 o 
   5   5  15       96.73      106.96      9.90 o 
   6   5  15        0.06        1.70      3.16 o 
  -1   6  15      101.37       89.51      6.77 o 
   0   6  15        3.96        4.77      2.50 o 
   3   6  15       88.81       93.72      8.11 o 
   4   6  15      116.86      121.27      9.75 o 
   5   6  15      427.60      426.50     19.33 o 
   6   6  15       88.18       78.90      9.30 o 
  -1   7  15      137.46      137.35      8.56 o 
   0   7  15      208.71      223.81     10.59 o 
   1   7  15        0.82        2.30      2.36 o 
   3   7  15      492.80      508.79     19.60 o 
   4   7  15       59.96       76.24      8.17 o 
   5   7  15      130.04      144.59     11.15 o 
   6   7  15      288.60      312.08     17.00 o 
   0   8  15      159.45      166.07      9.42 o 
   1   8  15       73.71       76.09      6.65 o 
   4   8  15      282.31      307.28     15.63 o 
   5   8  15      258.53      286.78     15.63 o 
   6   8  15      118.20      127.47     11.03 o 
   1   9  15       30.68       33.30      5.01 o 
   2   9  15      411.20      436.01     16.29 o 
   5   9  15      628.26      596.39     23.06 o 
   1   0  16      260.37      268.68     14.14 o 
   0   1  16       33.92       46.42      6.20 o 
   1   1  16       32.78       22.30      5.10 o 
   2   1  16      250.27      253.88     13.93 o 
   3   1  16       93.76       95.95      9.42 o 
   0   2  16      211.46      210.66     11.96 o 
   1   2  16       58.07       48.84      6.44 o 
   2   2  16        3.01        2.89      3.25 o 
   3   2  16      408.07      389.14     17.84 o 
   4   2  16      168.65      137.89     11.33 o 
   1   3  16      248.10      244.88     12.97 o 
   2   3  16      103.59      103.20      8.74 o 
   3   3  16      134.75      122.14      9.84 o 
   4   3  16      251.04      269.69     15.33 o 
   2   4  16      267.40      250.85     13.51 o 
   3   4  16        9.24        3.43      3.22 o 
   4   4  16       45.74       35.99      6.50 o 
   5   4  16      301.40      311.55     17.18 o 
   2   5  16      155.67      167.47     11.03 o 
   3   5  16      283.32      284.38     14.88 o 
   4   5  16       70.36       65.57      8.02 o 
   5   5  16       35.46       29.07      6.29 o 
   3   6  16      171.21      169.62     11.33 o 
   4   6  16      310.14      313.40     16.28 o 
   5   6  16      132.27      121.13     10.97 o 
   4   7  16      316.63      373.74     17.93 o 
   5   7  16      312.90      355.19     18.07 o 
                                                 
